# Supplementary material for: Metabolic alterations in the erythrocyte during blood-stage development of the malaria parasite
Source: Malar J. 2020 Feb 27;19:94. doi: 10.1186/s12936-020-03174-z (PMC7045481; doi:10.1186/s12936-020-03174-z)
Supplement: Supplementary file 1 — Additional file 1. List of metabolites not annotated in KEGG and HMDB database. [file 12936_2020_3174_MOESM1_ESM.xlsx]

## Sheet: Sheet1
Additional file 1: List of metabolites that are not annotated in Kyoto Encyclopedia of Genes and Genomes and Human Metabolome Database database.
BIOCHEMICAL	SUPER_PATHWAY	SUB_PATHWAY	MASS (a.m.u.)
beta-citrylglutamate	Amino Acid	Glutamate Metabolism	320.062
glutamate, gamma-methyl ester	Amino Acid	Glutamate Metabolism	162.076
pyroglutamine*	Amino Acid	Glutamate Metabolism	129.066
4-hydroxy-nonenal-glutathione	Amino Acid	Glutathione Metabolism	462.192
N-acetylthreonine	Amino Acid	Glycine, Serine and Threonine Metabolism	160.062
N-acetylisoleucine	Amino Acid	Leucine, Isoleucine and Valine Metabolism	172.098
N-acetylmethionine sulfoxide	Amino Acid	Methionine, Cysteine, SAM and Taurine Metabolism	208.064
N-formylphenylalanine	Amino Acid	Phenylalanine and Tyrosine Metabolism	192.067
N(4)-acetylspermidine	Amino Acid	Polyamine Metabolism	188.176
C-glycosyltryptophan	Amino Acid	Tryptophan Metabolism	365.135
N-acetylproline	Amino Acid	Urea cycle; Arginine and Proline Metabolism	158.081
N-delta-acetylornithine	Amino Acid	Urea cycle; Arginine and Proline Metabolism	173.093
N6-carboxymethyllysine	Carbohydrate	Advanced Glycation End-product	205.118
N-acetylglucosamine/N-acetylgalactosamine	Carbohydrate	Aminosugar Metabolism	222.097
Isobar: fructose 1,6-diphosphate, glucose 1,6-diphosphate, myo-inositol 1,4 or 1,3-diphosphate	Carbohydrate	Glycolysis, Gluconeogenesis, and Pyruvate Metabolism	338.989
arabitol/xylitol	Carbohydrate	Pentose Metabolism	151.061
arabonate/xylonate	Carbohydrate	Pentose Metabolism	165.04
ribulose/xylulose	Carbohydrate	Pentose Metabolism	195.051
nicotinate adenine dinucleotide (NAAD+)	Cofactors and Vitamins	Nicotinate and Nicotinamide Metabolism	663.086
2-methylcitrate/homocitrate	Energy	TCA Cycle	205.035
ceramide (d16:1/24:1, d18:1/22:1)*	Lipid	Ceramides	620.598
ceramide (d18:1/14:0, d16:1/16:0)*	Lipid	Ceramides	510.488
ceramide (d18:1/17:0, d17:1/18:0)*	Lipid	Ceramides	552.535
ceramide (d18:1/20:0, d16:1/22:0, d20:1/18:0)*	Lipid	Ceramides	594.582
diacylglycerol (16:1/18:2 [2], 16:0/18:3 [1])*	Lipid	Diacylglycerol	608.525
oleoyl-oleoyl-glycerol (18:1/18:1) [2]*	Lipid	Diacylglycerol	638.572
palmitoyl-arachidonoyl-glycerol (16:0/20:4) [1]*	Lipid	Diacylglycerol	634.541
palmitoyl-arachidonoyl-glycerol (16:0/20:4) [2]*	Lipid	Diacylglycerol	634.541
palmitoyl-linolenoyl-glycerol (16:0/18:3) [2]*	Lipid	Diacylglycerol	608.525
palmitoyl-oleoyl-glycerol (16:0/18:1) [2]*	Lipid	Diacylglycerol	612.556
stearoyl-arachidonoyl-glycerol (18:0/20:4) [1]*	Lipid	Diacylglycerol	662.572
stearoyl-arachidonoyl-glycerol (18:0/20:4) [2]*	Lipid	Diacylglycerol	662.572
stearoyl-linoleoyl-glycerol (18:0/18:2) [2]*	Lipid	Diacylglycerol	638.572
oleoylcholine	Lipid	Fatty Acid Metabolism (Acyl Choline)	368.352
palmitoylcholine	Lipid	Fatty Acid Metabolism (Acyl Choline)	342.337
stearoylcholine*	Lipid	Fatty Acid Metabolism (Acyl Choline)	370.368
3-hydroxybutyrylcarnitine (2)	Lipid	Fatty Acid Metabolism(Acyl Carnitine)	248.149
adrenoylcarnitine (C22:4)*	Lipid	Fatty Acid Metabolism(Acyl Carnitine)	476.373
arachidonoylcarnitine (C20:4)	Lipid	Fatty Acid Metabolism(Acyl Carnitine)	448.342
behenoylcarnitine (C22)*	Lipid	Fatty Acid Metabolism(Acyl Carnitine)	484.436
cis-4-decenoylcarnitine (C10:1)	Lipid	Fatty Acid Metabolism(Acyl Carnitine)	314.233
dihomo-linolenoylcarnitine (20:3n3 or 6)*	Lipid	Fatty Acid Metabolism(Acyl Carnitine)	450.358
dihomo-linoleoylcarnitine (C20:2)*	Lipid	Fatty Acid Metabolism(Acyl Carnitine)	452.373
docosapentaenoylcarnitine (C22:5n3)*	Lipid	Fatty Acid Metabolism(Acyl Carnitine)	474.358
eicosenoylcarnitine (C20:1)*	Lipid	Fatty Acid Metabolism(Acyl Carnitine)	454.389
linolenoylcarnitine (C18:3)*	Lipid	Fatty Acid Metabolism(Acyl Carnitine)	422.326
margaroylcarnitine*	Lipid	Fatty Acid Metabolism(Acyl Carnitine)	414.358
myristoleoylcarnitine (C14:1)*	Lipid	Fatty Acid Metabolism(Acyl Carnitine)	370.295
palmitoleoylcarnitine (C16:1)*	Lipid	Fatty Acid Metabolism(Acyl Carnitine)	398.326
pentadecanoylcarnitine (C15)*	Lipid	Fatty Acid Metabolism(Acyl Carnitine)	386.326
13-HODE + 9-HODE	Lipid	Fatty Acid, Monohydroxy	295.228
oleate/vaccenate (18:1)	Lipid	Long Chain Fatty Acid	281.249
1-oleoyl-GPI (18:1)*	Lipid	Lysolipid	597.305
1-oleoyl-GPS (18:1)	Lipid	Lysolipid	522.284
1-palmitoyl-GPG (16:0)*	Lipid	Lysolipid	483.273
1-stearoyl-GPG (18:0)	Lipid	Lysolipid	511.304
1-stearoyl-GPS (18:0)*	Lipid	Lysolipid	526.314
1-(1-enyl-oleoyl)-2-linoleoyl-GPE (P-18:1/18:2)*	Lipid	Lysoplasmalogen	726.543
1-(1-enyl-oleoyl)-GPE (P-18:1)*	Lipid	Lysoplasmalogen	462.299
1-(1-enyl-palmitoyl)-GPC (P-16:0)*	Lipid	Lysoplasmalogen	480.345
1-(1-enyl-palmitoyl)-GPE (P-16:0)*	Lipid	Lysoplasmalogen	438.298
1-(1-enyl-stearoyl)-GPE (P-18:0)*	Lipid	Lysoplasmalogen	466.329
1-stearoyl-2-arachidonoyl-GPS (18:0/20:4)	Lipid	Phosphatidylserine (PS)	812.544
1-stearoyl-2-oleoyl-GPS (18:0/18:1)	Lipid	Phosphatidylserine (PS)	790.559
1,2-dilinoleoyl-GPC (18:2/18:2)	Lipid	Phospholipid Metabolism	782.569
1,2-dilinoleoyl-GPE (18:2/18:2)*	Lipid	Phospholipid Metabolism	740.522
1,2-dioleoyl-GPE (18:1/18:1)	Lipid	Phospholipid Metabolism	744.554
1,2-dipalmitoyl-GPE (16:0/16:0)*	Lipid	Phospholipid Metabolism	692.522
1-linoleoyl-2-arachidonoyl-GPC (18:2/20:4n6)*	Lipid	Phospholipid Metabolism	806.569
1-linoleoyl-2-linolenoyl-GPC (18:2/18:3)*	Lipid	Phospholipid Metabolism	780.554
1-oleoyl-2-arachidonoyl-GPE (18:1/20:4)*	Lipid	Phospholipid Metabolism	766.538
1-oleoyl-2-linoleoyl-GPC (18:1/18:2)*	Lipid	Phospholipid Metabolism	784.585
1-palmitoyl-2-alpha-linolenoyl-GPC (16:0/18:3n3)*	Lipid	Phospholipid Metabolism	756.554
1-palmitoyl-2-arachidonoyl-GPA (16:0/20:4)*	Lipid	Phospholipid Metabolism	714.507
1-palmitoyl-2-arachidonoyl-GPC (16:0/20:4n6)	Lipid	Phospholipid Metabolism	782.569
1-palmitoyl-2-arachidonoyl-GPI (16:0/20:4)*	Lipid	Phospholipid Metabolism	876.56
1-palmitoyl-2-linoleoyl-GPC (16:0/18:2)	Lipid	Phospholipid Metabolism	758.569
1-palmitoyl-2-linoleoyl-GPI (16:0/18:2)	Lipid	Phospholipid Metabolism	833.518
1-palmitoyl-2-oleoyl-GPC (16:0/18:1)	Lipid	Phospholipid Metabolism	760.585
1-palmitoyl-2-oleoyl-GPG (16:0/18:1)	Lipid	Phospholipid Metabolism	747.519
1-palmitoyl-2-oleoyl-GPI (16:0/18:1)*	Lipid	Phospholipid Metabolism	835.534
1-palmitoyl-2-palmitoleoyl-GPC (16:0/16:1)*	Lipid	Phospholipid Metabolism	732.554
1-palmitoyl-2-stearoyl-GPC (16:0/18:0)	Lipid	Phospholipid Metabolism	762.601
1-palmitoyl-2-stearoyl-GPE (16:0/18:0)*	Lipid	Phospholipid Metabolism	720.554
1-stearoyl-2-arachidonoyl-GPC (18:0/20:4)	Lipid	Phospholipid Metabolism	810.601
1-stearoyl-2-arachidonoyl-GPE (18:0/20:4)	Lipid	Phospholipid Metabolism	768.554
1-stearoyl-2-arachidonoyl-GPI (18:0/20:4)	Lipid	Phospholipid Metabolism	904.591
1-stearoyl-2-linoleoyl-GPC (18:0/18:2)*	Lipid	Phospholipid Metabolism	786.601
1-stearoyl-2-linoleoyl-GPE (18:0/18:2)*	Lipid	Phospholipid Metabolism	744.554
1-stearoyl-2-linoleoyl-GPI (18:0/18:2)	Lipid	Phospholipid Metabolism	880.591
1-stearoyl-2-linoleoyl-GPS (18:0/18:2)	Lipid	Phospholipid Metabolism	788.544
1-stearoyl-2-oleoyl-GPC (18:0/18:1)	Lipid	Phospholipid Metabolism	788.616
1-stearoyl-2-oleoyl-GPE (18:0/18:1)	Lipid	Phospholipid Metabolism	746.569
glycerophosphoinositol*	Lipid	Phospholipid Metabolism	333.059
1-(1-enyl-palmitoyl)-2-arachidonoyl-GPC (P-16:0/20:4)*	Lipid	Plasmalogen	766.575
1-(1-enyl-palmitoyl)-2-arachidonoyl-GPE (P-16:0/20:4)*	Lipid	Plasmalogen	724.528
1-(1-enyl-palmitoyl)-2-linoleoyl-GPC (P-16:0/18:2)*	Lipid	Plasmalogen	742.575
1-(1-enyl-palmitoyl)-2-linoleoyl-GPE (P-16:0/18:2)*	Lipid	Plasmalogen	700.528
1-(1-enyl-palmitoyl)-2-oleoyl-GPC (P-16:0/18:1)*	Lipid	Plasmalogen	744.59
1-(1-enyl-palmitoyl)-2-oleoyl-GPE (P-16:0/18:1)*	Lipid	Plasmalogen	702.543
1-(1-enyl-palmitoyl)-2-palmitoleoyl-GPC (P-16:0/16:1)*	Lipid	Plasmalogen	716.559
1-(1-enyl-palmitoyl)-2-palmitoyl-GPC (P-16:0/16:0)*	Lipid	Plasmalogen	718.575
1-(1-enyl-stearoyl)-2-linoleoyl-GPE (P-18:0/18:2)*	Lipid	Plasmalogen	728.559
1-(1-enyl-stearoyl)-2-oleoyl-GPE (P-18:0/18:1)	Lipid	Plasmalogen	730.575
behenoyl dihydrosphingomyelin (d18:0/22:0)*	Lipid	Sphingolipid Metabolism	789.684
behenoyl sphingomyelin (d18:1/22:0)*	Lipid	Sphingolipid Metabolism	787.669
glycosyl-N-palmitoyl-sphingosine (d18:1/16:0)	Lipid	Sphingolipid Metabolism	700.572
glycosyl-N-stearoyl-sphingosine (d18:1/18:0)	Lipid	Sphingolipid Metabolism	728.604
lactosyl-N-nervonoyl-sphingosine (d18:1/24:1)*	Lipid	Sphingolipid Metabolism	972.735
lactosyl-N-palmitoyl-sphingosine (d18:1/16:0)	Lipid	Sphingolipid Metabolism	862.625
lignoceroyl sphingomyelin (d18:1/24:0)	Lipid	Sphingolipid Metabolism	815.7
myristoyl dihydrosphingomyelin (d18:0/14:0)*	Lipid	Sphingolipid Metabolism	677.559
N-behenoyl-sphingadienine (d18:2/22:0)*	Lipid	Sphingolipid Metabolism	620.598
N-palmitoyl-sphingadienine (d18:2/16:0)*	Lipid	Sphingolipid Metabolism	536.504
N-stearoyl-sphingadienine (d18:2/18:0)*	Lipid	Sphingolipid Metabolism	564.535
N-stearoyl-sphinganine (d18:0/18:0)*	Lipid	Sphingolipid Metabolism	568.566
N-tetracosadienoyl-sphingosine (d18:1/24:2)*	Lipid	Sphingolipid Metabolism	646.613
palmitoyl dihydrosphingomyelin (d18:0/16:0)*	Lipid	Sphingolipid Metabolism	705.591
palmitoyl sphingomyelin (d18:1/16:0)	Lipid	Sphingolipid Metabolism	703.575
sphingomyelin (d17:2/16:0, d18:2/15:0)*	Lipid	Sphingolipid Metabolism	687.544
sphingomyelin (d18:0/18:0, d19:0/17:0)*	Lipid	Sphingolipid Metabolism	733.622
sphingomyelin (d18:0/20:0, d16:0/22:0)*	Lipid	Sphingolipid Metabolism	761.653
sphingomyelin (d18:1/14:0, d16:1/16:0)*	Lipid	Sphingolipid Metabolism	675.544
sphingomyelin (d18:1/15:0, d16:1/17:0)*	Lipid	Sphingolipid Metabolism	689.559
sphingomyelin (d18:1/17:0, d17:1/18:0, d19:1/16:0)	Lipid	Sphingolipid Metabolism	717.591
sphingomyelin (d18:1/18:1, d18:2/18:0)	Lipid	Sphingolipid Metabolism	729.591
sphingomyelin (d18:1/19:0, d19:1/18:0)*	Lipid	Sphingolipid Metabolism	745.622
sphingomyelin (d18:1/20:0, d16:1/22:0)*	Lipid	Sphingolipid Metabolism	759.638
sphingomyelin (d18:1/20:1, d18:2/20:0)*	Lipid	Sphingolipid Metabolism	757.622
sphingomyelin (d18:1/21:0, d17:1/22:0, d16:1/23:0)*	Lipid	Sphingolipid Metabolism	773.653
sphingomyelin (d18:1/22:1, d18:2/22:0, d16:1/24:1)*	Lipid	Sphingolipid Metabolism	785.653
sphingomyelin (d18:1/22:2, d18:2/22:1, d16:1/24:2)*	Lipid	Sphingolipid Metabolism	783.637
sphingomyelin (d18:1/24:1, d18:2/24:0)*	Lipid	Sphingolipid Metabolism	813.684
sphingomyelin (d18:1/25:0, d19:0/24:1, d20:1/23:0, d19:1/24:0)*	Lipid	Sphingolipid Metabolism	829.716
sphingomyelin (d18:2/14:0, d18:1/14:1)*	Lipid	Sphingolipid Metabolism	673.528
sphingomyelin (d18:2/16:0, d18:1/16:1)*	Lipid	Sphingolipid Metabolism	701.559
sphingomyelin (d18:2/18:1)*	Lipid	Sphingolipid Metabolism	727.575
sphingomyelin (d18:2/21:0, d16:2/23:0)*	Lipid	Sphingolipid Metabolism	771.637
sphingomyelin (d18:2/23:0, d18:1/23:1, d17:1/24:1)*	Lipid	Sphingolipid Metabolism	799.669
sphingomyelin (d18:2/23:1)*	Lipid	Sphingolipid Metabolism	797.653
sphingomyelin (d18:2/24:1, d18:1/24:2)*	Lipid	Sphingolipid Metabolism	811.669
sphingomyelin (d18:2/24:2)*	Lipid	Sphingolipid Metabolism	809.653
tricosanoyl sphingomyelin (d18:1/23:0)*	Lipid	Sphingolipid Metabolism	801.684
7-hydroxycholesterol (alpha or beta)	Lipid	Sterol	367.336
2'-O-methylcytidine	Nucleotide	Pyrimidine Metabolism, Cytidine containing	258.108
3-methylcytidine	Nucleotide	Pyrimidine Metabolism, Cytidine containing	258.108
histidylalanine	Peptide	Dipeptide	227.114
leucylalanine	Peptide	Dipeptide	201.124
phenylalanylalanine	Peptide	Dipeptide	235.109
gamma-glutamylhistidine	Peptide	Gamma-glutamyl Amino Acid	285.119
4-methylcatechol sulfate	Xenobiotics	Benzoate Metabolism	203.002
benzoylcarnitine*	Xenobiotics	Chemical	266.139
HEPES	Xenobiotics	Chemical	237.091
lanthionine	Xenobiotics	Chemical	209.059
N-methylpipecolate	Xenobiotics	Chemical	144.102
thioproline	Xenobiotics	Chemical	134.027
pyrraline	Xenobiotics	Food Component/Plant	255.134
