# Supplementary material for: Metabolic alterations in the erythrocyte during blood-stage development of the malaria parasite
Source: Malar J. 2020 Feb 27;19:94. doi: 10.1186/s12936-020-03174-z (PMC7045481; doi:10.1186/s12936-020-03174-z)
Supplement: Supplementary file 2 — Additional file 2. List of metabolites annotated in Plasmodium metabolite database. [file 12936_2020_3174_MOESM2_ESM.xlsx]

## Sheet: Sheet1
Additional file 2: List of metabolites that were found in the Plasmodium metabolite database (plasmodb.org). Note that a KEGG identifier has more than one annotated metabolite in PlasmoDB, e.g., C00022 below.
Input Compound	ChEBI ID	Definition	Molecular Formula
C00003	CHEBI:15846	The oxidised form of nicotinamide adenine dinucleotide found in all living cells. In metabolism, NAD(+) is involved in redox reactions, carrying electrons from one reaction to another.	C21H28N7O14P2
C00008	CHEBI:16761	A purine ribonucleoside 5'-diphosphate having adenine as the nucleobase.	C10H15N5O10P2
C00009	CHEBI:18367	A phosphate ion that is the conjugate base of hydrogenphosphate.	O4P
C00009	CHEBI:26078	A phosphorus oxoacid that consits of one oxo and three hydroxy groups joined covalently to a central phosphorus atom.	H3O4P
C00015	CHEBI:17659	null	C9H14N2O12P2
C00018	CHEBI:18405	The monophosphate ester obtained by condensation of phosphoric acid with the primary hydroxy group of pyridoxal.	C8H10NO6P
C00020	CHEBI:16027	A purine ribonucleoside 5'-monophosphate having adenine as the nucleobase.	C10H14N5O7P
C00021	CHEBI:16680	The S-adenosyl derivative of L-homocysteine.	C14H20N6O5S
C00022	CHEBI:15361	A 2-oxo monocarboxylic acid anion that is the conjugate base of pyruvic acid, arising from deprotonation of the carboxy group.	C3H3O3
C00022	CHEBI:32816	A 2-oxo monocarboxylic acid that is the 2-keto derivative of propionic acid. It is a metabolite obtained during glycolysis.	C3H4O3
C00025	CHEBI:16015	An optically active form of glutamic acid having L-configuration.	C5H9NO4
C00026	CHEBI:16810	An oxo dicarboxylate obtained by deprotonation of both carboxy groups of 2-oxoglutaric acid.	C5H4O5
C00026	CHEBI:30915	An oxo dicarboxylic acid that consists of glutaric acid bearing an oxo substituent at position 2. It is an intermediate metabolite in Krebs cycle.	C5H6O5
C00029	CHEBI:18066	A UDP-sugar having D-glucose as the sugar component.	C15H24N2O17P2
C00029	CHEBI:46229	The alpha-anomer of UDP-alpha-D-glucose. It is used in nucleotide sugars metabolism.	C15H24N2O17P2
C00031	CHEBI:4167	A glucopyranose having D-configuration.	C6H12O6
C00032	CHEBI:17627	Heme b in which the iron has oxidation state +2.	C34H32FeN4O4
C00032	CHEBI:26355	A metalloprotoporphyrin in which the four pyrrole nitrogens of the protoporphyrin moiety are coordinated to iron.	C34H32FeN4O4
C00032	CHEBI:30413	A heme is any tetrapyrrolic chelate of iron.	.
C00037	CHEBI:15428	The simplest (and the only achiral) proteinogenic amino acid, with a hydrogen atom as its side chain.	C2H5NO2
C00041	CHEBI:16977	The L-enantiomer of alanine.	C3H7NO2
C00042	CHEBI:15741	An alpha,omega-dicarboxylic acid resulting from the formal oxidation of each of the terminal methyl groups of butane to the corresponding carboxy group. It is an intermediate metabolite in the citric acid cycle.	C4H6O4
C00043	CHEBI:16264	A UDP-amino sugar having N-acetyl-alpha-D-glucosamine as the amino sugar component.	C17H27N3O17P2
C00047	CHEBI:18019	An L-alpha-amino acid; the L-isomer of lysine.	C6H14N2O2;C6H15N2O2
C00049	CHEBI:17053	The L-enantiomer of aspartic acid.	C4H7NO4
C00051	CHEBI:16856	A tripeptide compound consisting of glutamic acid attached via its side chain to the N-terminus of cysteinylglycine.	C10H17N3O6S
C00052	CHEBI:18307	A UDP-sugar having D-galactose as the sugar component.	C15H24N2O17P2
C00052	CHEBI:67119	A UDP-D-galactose in which the anomeric centre of the galactose moiety has alpha-configuration.	C15H24N2O17P2
C00055	CHEBI:17361	A pyrimidine ribonucleoside 5'-monophosphate having cytosine as the nucleobase.	C9H14N3O8P
C00059	CHEBI:16189	A sulfur oxoanion obtained by deprotonation of both OH groups of sulfuric acid.	O4S
C00059	CHEBI:26836	A sulfur oxoacid that consits of two oxo and two hydroxy groups joined covalently to a central sulfur atom.	H2O4S
C00062	CHEBI:16467	An L-alpha-amino acid that is the L-isomer of arginine.	C6H14N4O2;C6H15N4O2
C00064	CHEBI:18050	An optically active form of glutamine having L-configuration.	C5H10N2O3
C00065	CHEBI:17115	The L-enantiomer of serine.	C3H7NO3
C00073	CHEBI:16643	The L-enantiomer of methionine.	C5H11NO2S
C00074	CHEBI:18021	A monocarboxylic acid anion resuting from selective deprotonation of the carboxy group of phosphoenolpyruvic acid.	C3H4O6P
C00074	CHEBI:44897	A monocarboxylic acid that is acrylic acid substituted by a phosphonooxy group at position 2. It is a metabolic intermediate in pathways like glycolysis and gluconeogenesis.	C3H5O6P
C00077	CHEBI:15729	An optically active form of ornithine having L-configuration.	C5H12N2O2
C00078	CHEBI:16828	The L-enantiomer of tryptophan.	C11H12N2O2
C00079	CHEBI:17295	The L-enantiomer of phenylalanine.	C9H11NO2
C00082	CHEBI:17895	An optically active form of tyrosine having L-configuration.	C9H11NO3
C00086	CHEBI:16199	A carbonyl group with two C-bound amine groups.	CH4N2O
C00090	CHEBI:18135	A benzenediol comprising of a benzene core carrying two hydroxy substituents ortho to each other.	C6H6O2
C00093	CHEBI:15978	An sn-glycerol 3-phosphate having unsubstituted hydroxy groups.	C3H9O6P
C00095	CHEBI:15824	Fructose is a levorotatory monosaccharide and an isomer of glucose. Although fructose is a hexose (6 carbon sugar), it generally exists as a 5-member hemiketal ring (a furanose).	C6H12O6
C00095	CHEBI:37721	A fructofuranose that has D configuration.	C6H12O6
C00097	CHEBI:17561	An optically active form of cysteine having L-configuration.	C3H7NO2S
C00105	CHEBI:16695	A pyrimidine ribonucleoside 5'-monophosphate having uracil as the nucleobase.	C9H13N2O9P
C00111	CHEBI:16108	A member of the class of glycerone phosphates that consists of glycerone bearing a single phospho substituent.	C3H7O6P
C00114	CHEBI:15354	A choline that is the parent compound of the cholines class, consisting of ethanolamine having three methyl substituents attached to the amino function.	C5H14NO
C00116	CHEBI:17754	A triol with a structure of propane substituted at positions 1, 2 and 3 by hydroxy groups.	C3H8O3
C00120	CHEBI:15956	An organic heterobicyclic compound that consists of 2-oxohexahydro-1H-thieno[3,4-d]imidazole having a valeric acid substituent attached to the tetrahydrothiophene ring. The parent of the class of biotins.	C10H16N2O3S
C00122	CHEBI:18012	A butenedioic acid in which the C=C double bond has E geometry. It is an intermediate metabolite in the citric acid cycle.	C4H4O4
C00122	CHEBI:29806	A C4-dicarboxylate that is the E-isomer of but-2-enedioate(2-)	C4H2O4
C00123	CHEBI:15603	The L-enantiomer of leucine.	C6H13NO2
C00127	CHEBI:17858	null	C20H32N6O12S2
C00130	CHEBI:17202	A purine ribonucleoside 5'-monophosphate having hypoxanthine as the nucleobase.	C10H13N4O8P
C00134	CHEBI:17148	A four-carbon alkane-alpha,omega-diamine. It is obtained by the breakdown of amino acids and is responsible for the foul odour of putrefying flesh.	C4H12N2
C00135	CHEBI:15971	The L-enantiomer of the amino acid histidine.	C6H9N3O2
C00137	CHEBI:17268	An inositol having myo- configuration.	C6H12O6
C00141	CHEBI:11851	A 2-oxo monocarboxylic acid anion that is the conjugate base of 3-methyl-2-oxobutanoic acid, arising from deprotonation of the carboxy group.	C5H7O3
C00141	CHEBI:16530	A 2-oxo monocarboxylic acid that is the 2-oxo derivative of isovaleric acid.	C5H8O3
C00144	CHEBI:17345	A purine ribonucleoside 5'-monophosphate having guanine as the nucleobase.	C10H14N5O8P
C00147	CHEBI:16708	The parent compound of the 6-aminopurines, composed of a purine having an amino group at C-6.	C5H5N5
C00148	CHEBI:17203	Pyrrolidine in which the pro-S hydrogen at position 2 is substituted by a carboxylic acid group. L-Proline is the only one of the twenty DNA-encoded amino acids which has a secondary amino group alpha to the carboxyl group. It is an essential component of collagen and is important for proper functioning of joints and tendons. It also helps maintain and strengthen heart muscles.	C5H9NO2
C00149	CHEBI:15589	An optically active form of malate having (S)-configuration.	C4H4O5
C00149	CHEBI:30797	An optically active form of malic acid having (S)-configuration.	C4H6O5
C00152	CHEBI:17196	An optically active form of asparagine having L-configuration.	C4H8N2O3
C00153	CHEBI:17154	A pyridinecarboxamide that is pyridine in which the hydrogen at position 3 is replaced by a carboxamide group.	C6H6N2O
C00158	CHEBI:16947	A tricarboxylic acid trianion, obtained by deprotonation of the three carboxy groups of citric acid.	C6H5O7
C00158	CHEBI:30769	A tricarboxylic acid that is propane-1,2,3-tricarboxylic acid bearing a hydroxy substituent at position 2. It is an important metabolite in the pathway of all aerobic organisms.	C6H8O7
C00159	CHEBI:4208	The six-membered ring form of D-mannose.	C6H12O6
C00166	CHEBI:18005	null	C9H7O3
C00166	CHEBI:30851	A 2-oxo monocarboxylic acid that is 3-phenylpropanoic acid substituted by an oxo group at position 2. It is an intermediate metabolite in the phenylalanine pathway.	C9H8O3
C00167	CHEBI:17200	A UDP-sugar having alpha-D-glucuronic acid as the sugar component.	C15H22N2O18P2
C00170	CHEBI:17509	Adenosine with the hydroxy group at C-5' substituted with a methylthio (methylsulfanyl) group.	C11H15N5O3S
C00180	CHEBI:16150	The simplest member of the class of benzoates that is the conjugate base of benzoic acid, comprising a benzoic acid core with a proton missing to give a charge of -1.	C7H5O2
C00180	CHEBI:30746	A compound comprising a benzene ring core carrying a carboxylic acid substituent.	C7H6O2
C00183	CHEBI:16414	The L-enantiomer of valine.	C5H11NO2
C00186	CHEBI:16651	An optically active form of lactate having (S)-configuration.	C3H5O3
C00186	CHEBI:422	An optically active form of lactic acid having (S)-configuration.	C3H6O3
C00187	CHEBI:16113	A cholestanoid consisting of cholestane having a double bond at the 5,6-position as well as a 3beta-hydroxy group.	C27H46O
C00188	CHEBI:16857	An optically active form of threonine having L-configuration.	C4H9NO3
C00199	CHEBI:17363	The D-enantiomer of ribulose 5-phosphate that is one of the end-products of the pentose phosphate pathway.	C5H11O8P
C00203	CHEBI:67168	A UDP-N-acetyl-D-galactosamine in which the anomeric centre of the galactosamine moiety has alpha-configuration.	C17H27N3O17P2
C00208	CHEBI:17306	A glycosylglucose consisting of two D-glucopyranose units connected by an alpha-(1->4)-linkage.	C12H22O11
C00212	CHEBI:16335	A ribonucleoside composed of a molecule of adenine attached to a ribofuranose moiety via a beta-N(9)-glycosidic bond.	C10H13N5O4
C00214	CHEBI:17748	A pyrimidine 2'-deoxyribonucleoside having thymine as the nucleobase.	C10H14N2O5
C00219	CHEBI:15843	A long-chain fatty acid that is a C20, polyunsaturated fatty acid having four (Z)-double bonds at positions 5, 8, 11 and 14.	C20H32O2
C00227	CHEBI:15350	An acyl monophosphate in which the acyl group specified is acetyl.	C2H5O5P
C00233	CHEBI:17865	A 2-oxo monocarboxylic acid anion that is the conjugate base of 4-methyl-2-oxopentanoic acid.	C6H9O3
C00233	CHEBI:48430	A 2-oxo monocarboxylic acid that is pentanoic acid (valeric acid) substituted with a keto group at C-2 and a methyl group at C-4. A metabolite that has been found to accumulate in maple syrup urine disease.	C6H10O3
C00242	CHEBI:16235	A 2-aminopurine carrying a 6-oxo substituent.	C5H5N5O
C00243	CHEBI:17716	A disaccharide, found most notably in milk, that consists of D-galactose and D-glucose fragments bonded through a beta-1->4 glycosidic linkage. The glucose fragment can be in either the alpha- or beta-pyranose form, whereas the galactose fragment can only have the beta-pyranose form.	C12H22O11
C00243	CHEBI:36219	The alpha-anomer of lactose.	C12H22O11
C00245	CHEBI:15891	An amino sulfonic acid that is the 2-amino derivative of ethanesulfonic acid. It is a naturally occurring amino acid derived from methionine and cysteine metabolism.	C2H7NO3S
C00250	CHEBI:17310	A pyridinecarbaldehyde that is pyridine-4-carbaldehyde bearing methyl, hydroxy and hydroxymethyl substituents at positions 2, 3 and 5 respectively.	C8H9NO3
C00255	CHEBI:17015	D-Ribitol in which the hydroxy group at position 5 is substituted by a 7,8-dimethyl-2,4-dioxo-3,4-dihydrobenzo[g]pteridin-10(2H)-yl moiety. It is a nutritional factor found in milk, eggs, malted barley, liver, kidney, heart, and leafy vegetables, but the richest natural source is yeast. The free form occurs only in the retina of the eye, in whey, and in urine; its principal forms in tissues and c…	C17H20N4O6
C00257	CHEBI:18391	A gluconate having D-configuration.	C6H11O7
C00257	CHEBI:33198	A gluconic acid having D-configuration.	C6H12O7
C00258	CHEBI:16659	A glycerate that is the conjugate base of D-glyceric acid, obtained by deprotonation of the carboxy group.	C3H5O4
C00258	CHEBI:32398	The D-enantiomer of glyceric acid.	C3H6O4
C00262	CHEBI:17368	A purine nucleobase that consists of purine bearing an oxo substituent at position 6.	C5H4N4O
C00270	CHEBI:17012	An N-acylneuraminic acid where the N-acyl group is specified as acetyl.	C11H19NO9
C00275	CHEBI:17369	A mannose phosphate in which the phosphate group is attached to position 6.	C6H13O9P
C00275	CHEBI:48066	The pyranose form of D-mannose 6-phosphate.	C6H13O9P
C00294	CHEBI:17596	A purine nucleoside in which hypoxanthine is attached to ribofuranose via a beta-N(9)-glycosidic bond.	C10H12N4O5
C00295	CHEBI:16742	A pyrimidinemonocarboxylic acid that is uracil bearing a carboxy substituent at position C-6.	C5H4N2O4
C00296	CHEBI:17521	The (-)-enantiomer of quinic acid.	C7H12O6
C00296	CHEBI:29751	A quinate that is the conjugate base of (-)-quinic acid.	C7H11O6
C00299	CHEBI:16704	A ribonucleoside composed of a molecule of uracil attached to a ribofuranose moiety via a beta-N(1)-glycosidic bond.	C9H12N2O6
C00300	CHEBI:16919	A glycine derivative having methyl and amidino groups attached to the nitrogen.	C4H9N3O2
C00307	CHEBI:16436	A member of the class of phosphocholines that is the chloine ester of CDP. It is an intermediate obtained in the biosynthetic pathway of structural phospholipids in cell membranes.	C14H26N4O11P2
C00314	CHEBI:16709	A hydroxymethylpyridine with hydroxymethyl groups at positions 4 and 5, a hydroxy group at position 3 and a methyl group at position 2.	C8H11NO3
C00315	CHEBI:16610	A triamine that is the 1,5,10-triaza derivative of decane.	C7H19N3
C00318	CHEBI:16347	The (R)-enantiomer of carnitine.	C7H15NO3
C00327	CHEBI:16349	The L-enantiomer of citrulline.	C6H13N3O3
C00328	CHEBI:16946	A kynurenine that has L configuration.	C10H12N2O3
C00337	CHEBI:17025	The (S)-enantiomer of dihydroorotic acid that is an intermediate in the metabolism of pyridine.	C5H6N2O4
C00345	CHEBI:48928	A gluconic acid phosphate having the phosphate group at the 6-position. It is an intermediate in the pentose phosphate pathway.	C6H13O10P
C00346	CHEBI:17553	The ethanolamine mono-ester of phosphoric acid, and a metabolite of phospholipid metabolism. This phosphomonoester shows strong structural similarity to the inhibitory neurotransmitter GABA, and is decreased in post-mortem Alzheimer's disease brain.	C2H8NO4P
C00360	CHEBI:17713	A purine 2'-deoxyribonucleoside 5'-monophosphate having adenine as the nucleobase.	C10H14N5O6P
C00378	CHEBI:18385	null	C12H17N4OS
C00380	CHEBI:16040	An aminopyrimidine that is pyrimidin-2-one having the amino group located at position 4.	C4H5N3O
C00385	CHEBI:17712	An oxopurine in which the purine ring is substituted by oxo groups at positions 2 and 6 and N-9 is protonated.	C5H4N4O2
C00385	CHEBI:48517	An oxopurine in which the purine ring is substituted by oxo groups at positions 2 and 6 and N-7 is protonated.	C5H4N4O2
C00386	CHEBI:15727	A dipeptide that is the N-(beta-alanyl) derivative of L-histidine.	C9H14N4O3
C00387	CHEBI:16750	A purine nucleoside in which guanine is attached to ribofuranose via a beta-N(9)-glycosidic bond.	C10H13N5O5
C00407	CHEBI:17191	The L-enantiomer of isoleucine.	C6H13NO2
C00408	CHEBI:30633	A pipecolate that is the conjugate acid of L--pipecolic acid.	C6H10NO2
C00408	CHEBI:30913	The L-enantiomer of pipecolic acid. It is a metabolite of lysine.	C6H11NO2
C00417	CHEBI:16383	An aconitate(3-) that is the conjugate base of cis-aconitic acid.	C6H3O6
C00417	CHEBI:32805	The cis-isomer of aconitic acid.	C6H6O6
C00437	CHEBI:16543	An N(2)-acyl-L-ornithine where the acyl group is specified to be acetyl.	C7H14N2O3
C00438	CHEBI:15859	The L-enantiomer N-carbamoylaspartic acid.	C5H8N2O5
C00439	CHEBI:18327	A dicarboxylic acid anion resuting from removal of a proton from both carboxy groups of N-formimidoyl-L-glutamic acid.	C6H8N2O4
C00439	CHEBI:7274	The N-formimidoyl derivative of L-glutamic acid	C6H10N2O4
C00455	CHEBI:16171	null	C11H15N2O8P
C00474	CHEBI:15963	A ribitol compound having meso-configuration. It occurs naturally in the plant Adonis vernalis.	C5H12O5
C00475	CHEBI:17562	A pyrimidine nucleoside in which cytosine is attached to ribofuranose via a beta-N(1)-glycosidic bond.	C9H13N3O5
C00500	CHEBI:17033	A linear tetrapyrrole produced in the reticuloendothelial system by the first step of heme degradation, catalysed by heme oxygenase.	C33H34N4O6
C00503	CHEBI:17113	The meso-diastereomer of butane-1,2,3,4-tetrol.	C4H10O4
C00503	CHEBI:48299	A tetritol that is butane substituted by hydroxy groups at positions 1, 2, 3 and 4.	C4H10O4
C00506	CHEBI:17285	The L-enantiomer of cysteic acid.	C3H7NO5S
C00519	CHEBI:16668	An aminosulfinic acid comprising ethylamine having the sulfo group at the 2-position.	C2H7NO2S
C00526	CHEBI:16450	A pyrimidine 2'-deoxyribonucleoside having uracil as the nucleobase.	C9H12N2O5
C00534	CHEBI:16410	A monohydroxypyridine that is pyridine substituted by a hydroxy group at position 3, an aminomethyl group at position 4, a hydroxymethyl group at position 5 and a methyl group at position 2.	C8H12N2O2
C00550	CHEBI:17636	Any sphingomyelin having sphingosine as the sphingoid component.	C24H48N2O6PR
C00550	CHEBI:62490	A quaternary ammonium ion that is the conjugate acid of sphingomyelin d18:1, obtined by protonation of the anionic phosphate function.	C24H49N2O6PR
C00570	CHEBI:16732	A phosphoethanolamine consisting of ethanolamine having a cytidine 5'-diphosphate moiety attached to the oxygen.	C11H20N4O11P2
C00581	CHEBI:16344	The N-amidino derivative of glycine.	C3H7N3O2
C00588	CHEBI:18132	The phosphate of choline; and the parent compound of the phosphocholine family.	C5H15NO4P
C00597	CHEBI:17050	A monophosphoglyceric acid having the phospho group at the 3-position. It is an intermediate in metabolic pathways like glycolysis and calvin cycle.	C3H7O7P
C00599	CHEBI:16175	A cholestanoid that is cholest-4-ene substituted by an oxo group at position 3.	C27H44O
C00606	CHEBI:16345	The organosulfinic acid arising from oxidation of the sulfhydryl group of L-cysteine.	C3H7NO4S
C00624	CHEBI:17533	An N-acyl-L-amino acid that is L-glutamic acid in which one of the amine hydrogens is substituted by an acetyl group.	C7H11NO5
C00624	CHEBI:44337	An N-acyl-L-alpha-amino acid anion resulting from deprotonation of both carboxy groups of N-acetyl-L-glutamic acid.	C7H9NO5
C00627	CHEBI:28803	null	C8H12NO6P
C00631	CHEBI:17835	A 2-Phosphoglyceric acid in which the glyceric acid moiety has D (R) configuration.	C3H7O7P
C00633	CHEBI:17597	A hydroxybenzaldehyde that is benzaldehyde substituted with a hydroxy group at position C-4.	C7H6O2
C00668	CHEBI:17665	A D-glucopyranose 6-phosphate where alpha-D-glucose is the sugar component.	C6H13O9P
C00669	CHEBI:17515	A molecular entity formed when L-cysteine amino group binds to the gamma-carbonyl of L-glutamic acid.	C8H14N2O5S
C00670	CHEBI:16870	A member of the class of phosphocholines that is the choline ester of sn-glycero-3-phosphate. It is one of the major osmolyte in the renal medullary cells.	C8H20NO6P
C00671	CHEBI:15614	The (S)-enantiomer of 3-methyl-2-oxovaleric acid.	C6H10O3
C00671	CHEBI:35146	The conjugate base of (S)-3-methyl-2-oxopentanoic acid.	C6H9O3
C00695	CHEBI:16359	A bile acid that is 5beta-cholan-24-oic acid bearing three alpha-hydroxy substituents at position 3, 7 and 12.	C24H40O5
C00719	CHEBI:17750	The amino acid betaine derived from glycine.	C5H11NO2
C00750	CHEBI:15746	A polyazaalkane that is tetradecane in which the carbons at positions 1, 5, 10 and 14 are replaced by nitrogens. Spermine has broad actions on cellular metabolism.	C10H26N4
C00791	CHEBI:16737	A lactam obtained by formal cyclocondensation of creatine. It is a metabolite of creatine.	C4H7N3O
C00794	CHEBI:17924	The D-enantiomer of glucitol (also known as D-sorbitol).	C6H14O6
C00836	CHEBI:16566	A 2-aminooctadecane-1,3-diol having (2S,3R)-configuration.	C18H39NO2
C00847	CHEBI:17405	A methylpyridine that is 2-methylpyridine substituted by a hydroxy group at C-3, a carboxy group at C-4, and a hydroxymethyl group at C-5.	C8H9NO4
C00864	CHEBI:25848	A class of amides formed from pantoic acid and beta-alanine and its derivatives.	.
C00864	CHEBI:29032	A pantothenate that is the conjugate base of (R)-pantothenic acid, obtained by deprotonation of the carboxy group.	C9H16NO5
C00864	CHEBI:46905	A pantothenic acid having R-configuration.	C9H17NO5
C00864	CHEBI:7916	A member of the class of pantothenic acids that is an amide formed from pantoic acid and beta-alanine.	C9H17NO5
C00880	CHEBI:12931	A galactonate compound having D-configuration.	C6H11O7
C00880	CHEBI:16534	A galactonic acid compound having D-configuration.	C6H12O7
C00956	CHEBI:37023	The L-enantiomer of 2-aminoadipic acid.	C6H11NO4
C01004	CHEBI:18123	An iminium betaine that is the conjugate base of N-methylnicotinic acid, arising from deprotonation of the carboxy group.	C7H7NO2
C01026	CHEBI:17724	An N-methylglycine that is glycine carrying two N-methyl substituents.	C4H9NO2
C01035	CHEBI:15728	The 4-guanidino derivative of butanoic acid.	C5H11N3O2
C01042	CHEBI:16953	A doubly-charged N-acyl-L-alpha-amino acid anion resulting from deprotonation of both carboxy groups of N-acetyl-L-aspartic acid.	C6H7NO5
C01042	CHEBI:21547	An N-acyl-L-aspartic acid in which the acyl group is specified as acetyl.	C6H9NO5
C01103	CHEBI:15842	A pyrimidine ribonucleoside 5'-monophosphate having 6-carboxyuracil as the nucleobase.	C10H13N2O11P
C01104	CHEBI:15724	An N-oxide derived from triethylamine.	C3H9NO
C01157	CHEBI:18095	An optically active form of 4-hydroxyproline having L-trans-configuration.	C5H9NO3
C01159	CHEBI:17720	The D-enantiomer of 2,3-bisphosphoglyceric acid.	C3H8O10P2
C01177	CHEBI:18297	An inositol having myo- configuration substituted at position 1 by a phosphate group.	C6H13O9P
C01179	CHEBI:15999	An oxo carboxylic acid that is pyruvic acid in which one of the methyl hydrogens is substituted by a 4-hydroxyphenyl group.	C9H8O4
C01179	CHEBI:36242	A 2-oxo monocarboxylic acid anion obtained by removal of a proton from the carboxylic acid group of 3-(4-hydroxyphenyl)pyruvic acid.	C9H7O4
C01181	CHEBI:1941	A quaternary ammonium ion that is the conjugate acid of 4-(trimethylammonio)butanoate.	C7H16NO2
C01185	CHEBI:15763	A D-ribonucleotide having nicotinic acid as the nucleobase.	C11H15NO9P
C01233	CHEBI:16929	null	C5H14NO6P
C01419	CHEBI:4047	A dipeptide consisting of glycine having an L-cysteinyl attached to its alpha-amino group. It is an intermediate metabolite in the glutathione metabolism.	C5H10N2O3S
C01454	CHEBI:28856	A toluate that is the conjugate base of p-toluic acid, obtained by deprotonation of the carboxy group.	C8H7O2
C01454	CHEBI:36635	A methylbenzoic acid in which the methyl substituent is located at position 4.	C8H8O2
C01468	CHEBI:17847	A cresol that consists of toluene substituted by a hydroxy group at position 4. It is a metabolite of aromatic amino acid metabolism produced by intestinal microflora in humans and animals.	C7H8O
C01585	CHEBI:17120	A short-chain fatty acid anion that is the conjugate base of caproic acid.	C6H11O2
C01585	CHEBI:30776	A C6, straight-chain saturated fatty acid.	C6H12O2
C01586	CHEBI:18089	An N-acylglycine in which the acyl group is specified as benzoyl.	C9H9NO3
C01595	CHEBI:17351	An octadecadienoic acid in which the two double bonds are at positions 9 and 12 and have Z (cis) stereochemistry.	C18H32O2
C01595	CHEBI:30245	An octadecadienoate with cis- double bonds at the 9- and 12- positions; the conjugate base of linoleic acid.	C18H31O2
C01607	CHEBI:16285	A branched-chain saturated fatty acid consisting of hexadecanoic acid carrying methyl substituents at positions 3, 7, 11 and 15.	C20H40O2
C01607	CHEBI:37257	A branched-chain saturated fatty acid anion that is the conjugate base of phytanic acid, arising from deprotonation of the carboxylic acid group.	C20H39O2
C01620	CHEBI:15908	The L-enantiomer of threonic acid.	C4H8O5
C01620	CHEBI:49060	null	C4H8O5
C01685	CHEBI:17773	Conjugate base of D-ribonic acid.	C5H9O6
C01685	CHEBI:21077	The D-enantiomer ribonic acid.	C5H10O6
C01753	CHEBI:27693	A phytosterols that is stigmast-5-ene substituted by a beta-hydroxy group at position 3.	C29H50O
C01789	CHEBI:28623	null	C28H48O
C01879	CHEBI:18183	An optically active form of 5-oxoproline having L-configuration.	C5H7NO3
C01921	CHEBI:17687	A bile acid glycine conjugate having cholic acid as the bile acid component.	C26H43NO6
C01921	CHEBI:29746	A N-acylglycinate that is the conjugate base of glycocholic acid; major species at pH 7.3.	C26H42NO6
C02043	CHEBI:17282	A 2-hydroxy carboxylate that is the conjugate base of 3-(indol-3-yl)lactic acid.	C11H10NO3
C02043	CHEBI:24813	A hydroxy monocarboxylic acid that is lactic acid substituted by a 1H-indol-3-yl group at position 3. It is a metabolite of tryptophan.	C11H11NO3
C02067	CHEBI:17802	A C-glycosyl pyrimidine that consists of uracil having a beta-D-ribofuranosyl residue attached at position 5. The C-glycosyl isomer of the nucleoside uridine.	C9H12N2O6
C02155	CHEBI:73514	A dipeptide composed of glycine and L-leucine joined by a peptide linkage.	C8H16N2O3
C02170	CHEBI:17453	A C4-dicarboxylate resulting from the removal of a proton from both carboxylic acid groups of methylmalonic acid.	C4H4O4
C02170	CHEBI:30860	A dicarboxylic acid that is malonic acid in which one of the methylene hydrogens is substituted by a methyl group.	C4H6O4
C02180	CHEBI:27905	An aryl sulfate that is phenol bearing an O-sulfo substituent.	C6H6O4S
C02242	CHEBI:2274	A methylguanine that is guanine substituted by a methyl group at position 7. It is a metabolite obtained during the methylation of DNA.	C6H7N5O
C02242	CHEBI:28664	A 7-methylguanine that is 1,7-dihydro-6H-purin-6-one substituted by an amino group at position 2 and a methyl group at position 7.	C6H7N5O
C02305	CHEBI:17287	A phosphoamino acid consisting of creatine having a phospho group attached at the primary nitrogen of the guanidino group.	C4H10N3O5P
C02427	CHEBI:17443	A L-lysine derivative that is L-lysine having a carbamoyl group at the N(6)-position. It is found in individuals with urea cycle disorders.	C7H15N3O3
C02477	CHEBI:18145	An alpha-tocopherol that has R,R,R configuration. The naturally occurring stereoisomer of alpha-tocopherol, it is found particularly in sunflower and olive oils.	C29H50O2
C02528	CHEBI:16755	A dihydroxy-5beta-cholanic acid that is (5beta)-cholan-24-oic acid substituted by hydroxy groups at positions 3 and 7 respectively.	C24H40O4
C02562	CHEBI:21645	An N-acyl-L-amino acid that is L-arginine in which one of the hydrogens attached to the nitrogen is replaced by any acyl group.	C7H13N4O3R
C02567	CHEBI:17312	An acetylspermine carrying an acetyl group at position N(1).	C12H28N4O
C02571	CHEBI:15960	null	C9H18NO4
C02571	CHEBI:57589	An O-acyl-L-carnitine where the acyl group specified is acetyl. It facilitates movement of acetyl-CoA into the matrices of mammalian mitochondria during the oxidation of fatty acids.	C9H17NO4
C02630	CHEBI:17084	A 2-hydroxydicarboxylic acid that is glutaric acid in which one hydrogen alpha- to a carboxylic acid group is substituted by a hydroxy group.	C5H8O5
C02642	CHEBI:18261	A beta-alanine derivative that is propionic acid bearing a ureido group at position 3.	C4H8N2O3
C02710	CHEBI:17786	The N-acetyl derivative of L-leucine.	C8H15NO3
C02712	CHEBI:21557	A L-methionine derivative that is the N-acetyl derivative of L-methionine.	C7H13NO3S
C02716	CHEBI:17008	A N-acyl-L-amino acid that is L-glutamine in which one of the hydrogens attached to the alpha-amino group is replaced by an acyl group.	C6H9N2O4R
C02727	CHEBI:17752	An N(6)-acyl-L-lysine where the N(6)-acyl group is acetyl.	C8H16N2O3
C02835	CHEBI:16974	An imidazolyl carboxylic acid that is acetic acid in which one of the methyl hydrogens is subsituted by an imidazol-4-yl group.	C5H6N2O2
C02838	CHEBI:18102	The L-enantiomer of an O-octanoylcarnitine.	C15H29NO4;C15H30NO4
C02847	CHEBI:21575	An N-acyl-amino acid that has acetyl as the acyl group.	C4H6NO3R
C02862	CHEBI:7676	An ammonium betaine that is the O-butanoyl derivative of carnitine.	C11H21NO4
C02918	CHEBI:16797	A pyridinium ion comprising nicotinamide having a methyl group at the 1-position.	C7H9N2O
C02979	CHEBI:17270	A glycerol monophosphate having the phosphate group at the 2-position.	C3H9O6P
C02989	CHEBI:17016	null	C5H11NO3S
C02990	CHEBI:17490	An O-acyl-L-carnitine in which the acyl group is specified as palmitoyl (hexadecanoyl).	C23H45NO4
C02997	CHEBI:16437	A histidine derivative that is L-histidine having an acetyl substituent on the alpha-nitrogen.	C8H11N3O3
C03017	CHEBI:28867	An O-acylcarnitine compound having propanoyl as the acyl substituent.	C10H19NO4
C03045	CHEBI:18129	An optically active form of 2-hydroxystearic acid having (S)-configuration.	C18H36O3
C03065	CHEBI:15968	A guanidine compound bearing an N-(2-carboxyethyl) substituent. It is a creatine analogue that has been found to decreases plasma glucose levels	C4H9N3O2
C03079	CHEBI:16338	A doubly-charged L-alpha-amino acid anion resulting from deprotonation of both carboxy groups of 4-hydroxy-L-glutamic acid.	C5H7NO5
C03079	CHEBI:32811	An amino dicarboxylic acid that is L-glutamic acid substituted by a hydroxy group at position 4.	C5H9NO5
C03145	CHEBI:16552	A L-methionine derivative in which one of the hydrogens attached to the nitrogen is replaced by a formyl group.	C6H11NO3S
C03150	CHEBI:15927	A pyridine nucleoside consisting of nicotinamide with a beta-D-ribofuranosyl moiety at the 1-position.	C11H15N2O5
C03242	CHEBI:53486	An icosatrienoic acid having three cis double bonds at positions 8, 11 and 14.	C20H34O2
C03274	CHEBI:24360	null	null
C03274	CHEBI:5457	A glycerophosphoglycerol where both glycerol moieties are attached at primary positions.	C6H15O8P
C03406	CHEBI:15682	null	C10H18N4O6
C03413	CHEBI:28101	null	C14H30N4O2
C03451	CHEBI:15694	The S-[(R)-lactoyl] derivative of glutathione. It is an intermediate in the pyruvate metabolism.	C13H21N3O8S
C03519	CHEBI:16259	The N-acetyl derivative of L-phenylalanine.	C11H13NO3
C03626	CHEBI:17929	A L-arginine derivative having two methyl groups both attached to the primary amino moiety of the guanidino group.	C8H18N4O2
C03672	CHEBI:17385	A 2-hydroxy carboxylic acid that is lactic acid in which one of the methyl hydrogens is substituted by a 4-hydroxyphenyl group.	C9H10O4
C03672	CHEBI:36659	A 2-hydroxy carboxylate that is obtained by removal of a proton from the carboxylic acid group of 3-(4-hydroxyphenyl)lactic acid.	C9H9O4
C03727	CHEBI:16163	An L-cysteine thioether that is L-cysteine in which the hydrogen of the thiol group has been replaced by a carboxymethyl group.	C5H9NO4S
C03761	CHEBI:16831	A dicarboxylic acid that is glutaric acid in which one of the two hydrogens at position 3 is substituted by a hydroxy group, while the other is substituted by a methyl group. It has been found to accumulate in urine of patients suffering from HMG-CoA lyase (3-hydroxy-3-methylglutaryl-CoA lyase, EC 4.1.3.4) deficiency. It occurs as a plant metabolite in Crotalaria dura.	C6H10O5
C03761	CHEBI:17325	A dicarboxylic acid dianion that results from the removal of a proton from both of the carboxylic acid groups of 3-hydroxy-3-methylglutaric acid.	C6H8O5
C03771	CHEBI:18253	null	C6H10N3O3
C03771	CHEBI:28116	A 2-oxo monocarboxylic acid that is 2-oxopentanoic acid in which one of the methyl hydrogens is substituted by a carbamimidamido group.	C6H11N3O3
C03793	CHEBI:17311	An alpha-amino-acid cation that is the N(6)-trimethyl derivative of L-lysine.	C9H21N2O2
C03794	CHEBI:15919	The N(6)-(1,2-dicarboxyethyl) derivative of adenosine 5'-monophosphate.	C14H18N5O11P
C03884	CHEBI:28229	A L-arginine derivative with a N(omega)-methyl substituent.	C7H16N4O2
C04100	CHEBI:28733	A lysophosphatidylcholine 18:2 in which the acyl group at position 1 is (9Z,12Z)-octadecadienoyl.	C26H50NO7P
C04148	CHEBI:17884	An a N(2)-phenylacetylglutamine having L-configuration.	C13H16N2O4
C04148	CHEBI:8087	null	C13H16N2O4
C04322	CHEBI:1372	A 1-pyrrolinecarboxylic acid that is 1-pyrroline in which one of the hydrogens at position 5 is replaced by a carboxy group.	C5H7NO2
C04322	CHEBI:15893	A 1-pyrrolinecarboxylate resulting from the removal of the proton from the carboxy group of 1-pyrroline-5-carboxylic acid.	C5H6NO2
C04483	CHEBI:28834	A bile acid that is 5beta-cholan-24-oic acid substituted by hydroxy groups at positions 3 and 12 respectively.	C24H40O4
C04540	CHEBI:17261	An N(4)-glycosyl-L-asparagine having (beta-N-acetyl-D-glucosaminyl as the glycosyl component.	C12H21N3O8
C04677	CHEBI:18406	A 1-(phosphoribosyl)imidazolecarboxamide that is acadesine in which the hydroxy group at the 5' position has been converted to its monophosphate derivative.	C9H15N4O8P
C05145	CHEBI:27389	A beta-amino-acid that is isobutyric acid in which one of the methyl hydrogens is substituted by an amino group.	C4H9NO2
C05208	CHEBI:28894	A 2-acyl-1-alkyl-sn-glycero-3-phosphocholine where the 2-O-acyl component is specifed as arachidonoyl.	C28H49NO7PR
C05282	CHEBI:28519	null	C6H10O4
C05282	CHEBI:73705	A dipeptide composed of two L-glutamic acid units joined by a peptide linkage via a gamma amino group.	C10H16N2O7
C05283	CHEBI:28369	null	C7H12O3
C05283	CHEBI:73707	A dipeptide composed of L-glutamic acid and L-glutamine joined by a peptide linkage.	C10H17N3O6
C05345	CHEBI:16084	A D-fructofuranose 6-phosphate with a beta-configuration at the anomeric position.	C6H13O9P
C05382	CHEBI:15721	A ketoheptose phosphate consisting of sedoheptulose having a phosphate group at the 7-position. It is an intermediate metabolite in the pentose phosphate pathway.	C7H15O10P
C05464	CHEBI:27471	A bile acid glycine conjugate of deoxycholic acid.	C26H43NO5
C05466	CHEBI:36274	A bile acid glycine conjugate having 3alpha,7alpha-dihydroxy-5beta-cholan-24-oyl as the bile acid component.	C26H43NO5
C05568	CHEBI:24773	The hydroxy monocarboxylic acid anion that is the conjugate base of 3-(imidazol-5-yl)lactic acid.	C6H7N2O3
C05568	CHEBI:27487	An imidazolyl carboxylic acid that is lactic acid in which one of the methyl hydrogens is subsituted by an imidazol-5-yl group.	C6H8N2O3
C05570	CHEBI:4828	A L-histidine derivative that is N(alpha),N(alpha),N(alpha)-trimethyl-L-histidine in which the hydrogen at position 2 on the imdazole ring is replaced by a mercapto group. A naturally occurring metabolite of histidine with antioxidant properties; abundant in most plants and animals, obtained in animals through the diet.	C9H15N3O2S
C05570	CHEBI:82707	A L-histidine derivative that is N(alpha),N(alpha),N(alpha)-trimethyl-L-histidine in which the hydrogen at position 2 on the imdazole ring is replaced by a thioxo group.	C9H15N3O2S
C05598	CHEBI:27480	A N-acylglycine that is glycine substituted on nitrogen with a phenylacetyl group.	C10H11NO3
C05607	CHEBI:32978	A 3-phenyllactic acid that has (R)-configuration at the 2 position.	C9H10O3
C05629	CHEBI:28631	A monocarboxylic acid that is propionic acid substituted at position 3 by a phenyl group.	C9H10O2
C05841	CHEBI:27748	A pyridine nucleoside consisting of nicotinic acid with a beta-D-ribofuranosyl moiety at the 1-position.	C11H14NO6
C06104	CHEBI:30832	An alpha,omega-dicarboxylic acid that is the 1,4-dicarboxy derivative of butane.	C6H10O4
C06124	CHEBI:37550	A phosphosphingolipid that consists of sphingosine having a phospho group attached at position 1	C18H38NO5P
C06423	CHEBI:28837	A C8, straight-chain saturated fatty acid.	C8H16O2
C06426	CHEBI:28661	A C18, omega-6 acid fatty acid comprising a linolenic acid having cis- double bonds at positions 6, 9 and 12.	C18H30O2
C06428	CHEBI:28364	An icosapentaenoic acid having five cis-double bonds at positions 5, 8, 11, 14 and 17.	C20H30O2
C06429	CHEBI:28125	A docosahexaenoic acid having six cis-double bonds at positions 4, 7, 10, 13, 16 and 19.	C22H32O2
C06809	CHEBI:22198	null	null
C06809	CHEBI:28939	An N-acetyl-L-amino acid that is the N-acetylated derivative of the natural amino acid L-cysteine.	C5H9NO3S
C07182	CHEBI:9754	A primary amino compound that is tert-butylamine in which one hydrogen attached to each methyl group is replaced by a hydroxy group. A compound widely used as a biological buffer substance in the pH range 7--9; pKa = 8.3 at 20 degreeC; pKa = 7.82 at 37 degreeC.	C4H11NO3
C07273	CHEBI:9307	A dicarboximide that is pyrrolidine which is substituted by ox groups at positions 2 and 5.	C4H5NO2
C08261	CHEBI:48131	An alpha,omega-dicarboxylic acid that is heptane substituted at positions 1 and 7 by carboxy groups.	C9H16O4
C08265	CHEBI:2596	null	C6H11NO3S
C08269	CHEBI:85533	An amino-acid betaine that is trans-4-hydroxy-L-proline zwitterion in which both of the hydrogens attached to the nitrogen have been replaced by methyl groups.	C7H13NO3
C08283	CHEBI:5757	An ammonium betaine that is pipecolic acid zwitterion with methyl groups substituted for the two hydrogens at the nitrogen. It is found in in fruits, seeds, and leaves of orange, lemon, and bergamot.	C8H15NO2
C08316	CHEBI:28792	A docosenoic acid having a cis- double bond at C-13. It is found particularly in brassicas - it is a major component of mustard and rapeseed oils and is produced by broccoli, Brussels sprouts, kale, and wallflowers.	C22H42O2
C09213	CHEBI:5832	null	C14H18N2O2
C10172	CHEBI:35280	An amino acid betaine that is L-proline zwitterion in which both of the hydrogens attached to the nitrogen are replaced by methyl groups.	C7H13NO2
C12600	CHEBI:31991	3H-2,1-Benzoxathiole 1,1-dioxide in which both of the hydrogens at position 3 have been substituted by 4-hydroxyphenyl groups. A pH indicator changing colour from yellow below pH 6.8 to bright pink above pH 8.2, it is commonly used as an indicator in cell cultures and in home swimming pool test kits. It is also used in the (now infrequently performed) phenolsulfonphthalein (PSP) test for estimati…	C19H14O5S
C13637	CHEBI:49584	A member of the class of phenols carrying an ethyl substituent at position 4.	C8H10O
C14386	CHEBI:34332	null	C8H10O
C16512	CHEBI:71464	An N-(long-chain-acyl)ethanolamine that is the ethanolamide of palmitic (hexadecanoic) acid.	C18H37NO2
C16513	CHEBI:53488	The all-cis-isomer of a C22 polyunsaturated fatty acid having five double bonds in the 7-, 10-, 13-, 16- and 19-positions.	C22H34O2
C16525	CHEBI:73731	An icosadienoic acid with double bonds at positions 11 and 14 (both Z).	C20H36O2
C17714	CHEBI:45571	A C7, straight-chain fatty acid that contributes to the odour of some rancid oils. Used in the preparation of esters for the fragrance industry, and as an additive in cigarettes.	C7H14O2
