# Supplementary material for: Metabolic alterations in the erythrocyte during blood-stage development of the malaria parasite
Source: Malar J. 2020 Feb 27;19:94. doi: 10.1186/s12936-020-03174-z (PMC7045481; doi:10.1186/s12936-020-03174-z)
Supplement: Supplementary file 3 — Additional file 3. List of metabolites annotated in Malaria Parasite Metabolic Pathways database. [file 12936_2020_3174_MOESM3_ESM.xlsx]

## Sheet: Sheet1
Additional file 3: List of metabolites annotated in the Malaria Parasite Metabolic Pathways database (mpmp.huji.ac.il).
Compound name	KEGG ID
NAD+	C00003
ADP	C00008
Orthophosphate	C00009
UDP	C00015
Pyridoxal phosphate	C00018
AMP	C00020
S-Adenosyl-L-homocysteine	C00021
Pyruvate	C00022
L-Glutamate	C00025
2-Oxoglutarate	C00026
UDP-glucose	C00029
Heme	C00032
Glycine	C00037
L-Alanine	C00041
Succinate	C00042
UDP-N-acetyl-alpha-D-glucosamine	C00043
L-Lysine	C00047
L-Aspartate	C00049
Glutathione	C00051
UDP-alpha-D-galactose	C00052
CMP	C00055
L-Arginine	C00062
L-Glutamine	C00064
L-Serine	C00065
L-Methionine	C00073
Phosphoenolpyruvate	C00074
L-Ornithine	C00077
L-Phenylalanine	C00079
L-Tyrosine	C00082
Urea	C00086
sn-Glycerol 3-phosphate	C00093
D-Fructose	C00095
L-Cysteine	C00097
UMP	C00105
Glycerone phosphate	C00111
Choline	C00114
Glycerol	C00116
Fumarate	C00122
L-Leucine	C00123
Glutathione disulfide	C00127
IMP	C00130
Putrescine	C00134
myo-Inositol	C00137
3-Methyl-2-oxobutanoic acid	C00141
GMP	C00144
Adenine	C00147
L-Proline	C00148
(S)-Malate	C00149
L-Asparagine	C00152
Nicotinamide	C00153
Citrate	C00158
D-Mannose	C00159
Phenylpyruvate	C00166
5'-Methylthioadenosine	C00170
(S)-Lactate	C00186
Cholesterol	C00187
L-Threonine	C00188
D-Ribulose 5-phosphate	C00199
Adenosine	C00212
4-Methyl-2-oxopentanoate	C00233
Guanine	C00242
Pyridoxal	C00250
Riboflavin	C00255
Hypoxanthine	C00262
D-Mannose 6-phosphate	C00275
Inosine	C00294
Orotate	C00295
CDP-choline	C00307
Pyridoxine	C00314
Spermidine	C00315
L-Citrulline	C00327
(S)-Dihydroorotate	C00337
6-Phospho-D-gluconate	C00345
Ethanolamine phosphate	C00346
Thiamine	C00378
Xanthine	C00385
cis-Aconitate	C00417
N-Carbamoyl-L-aspartate	C00438
Biliverdin	C00500
Pyridoxamine	C00534
Sphingomyelin	C00550
CDP-ethanolamine	C00570
Choline phosphate	C00588
Pyridoxine phosphate	C00627
2-Phospho-D-glycerate	C00631
alpha-D-Glucose 6-phosphate	C00668
gamma-L-Glutamyl-L-cysteine	C00669
sn-Glycero-3-phosphocholine	C00670
(S)-3-Methyl-2-oxopentanoic acid	C00671
Spermine	C00750
Sphinganine	C00836
Pantothenate	C00864
3-(4-Hydroxyphenyl)pyruvate	C01179
Nicotinate D-ribonucleotide	C01185
sn-Glycero-3-phosphoethanolamine	C01233
a-linolenic acid	C01595
a-Tocopherol	C02477
N-Formylmethionine	C03145
(R)-S-Lactoylglutathione	C03451
NG,NG-Dimethyl-L-arginine	C03626
N6-(1,2-Dicarboxyethyl)-AMP	C03794
beta-D-Fructose 6-phosphate	C05345
Sedoheptulose 7-phosphate	C05382
