# Supplementary material for: Metabolic alterations in the erythrocyte during blood-stage development of the malaria parasite
Source: Malar J. 2020 Feb 27;19:94. doi: 10.1186/s12936-020-03174-z (PMC7045481; doi:10.1186/s12936-020-03174-z)
Supplement: Supplementary file 4 — Additional file 4. Metabolites that have greater than twofold change in average abundance during the IDC. [file 12936_2020_3174_MOESM4_ESM.xlsx]

## Sheet: avg FC
Additional file 4: Fold-change (FC) in average abundance of metabolites during IDC from parasite-infected erythrocyte cultures relative to uninfected erythrocyte cultures. Biochemicals that have greater than 2-fold magnitude change are shown below.
Major Pathway	Subordinate Pathway	Biochemical name	FC	s.d. FC
Amino Acid	Alanine and Aspartate Metabolism	alanine	2.12532	0.11573
Amino Acid	Alanine and Aspartate Metabolism	N-acetylalanine	2.64722	0.449453
Amino Acid	Glutathione Metabolism	S-lactoylglutathione	0.368398	0.0349654
Amino Acid	Glycine, Serine and Threonine Metabolism	N-acetylglycine	2.58474	0.205904
Amino Acid	Glycine, Serine and Threonine Metabolism	N-acetylserine	7.7123	0.356593
Amino Acid	Histidine Metabolism	formiminoglutamate	0.441829	0.0307561
Amino Acid	Leucine, Isoleucine and Valine Metabolism	isobutyrylglycine	0.464362	0.0938183
Amino Acid	Leucine, Isoleucine and Valine Metabolism	isovalerylglycine	0.261696	0.0468217
Amino Acid	Leucine, Isoleucine and Valine Metabolism	N-acetylvaline	2.96837	0.1763
Amino Acid	Lysine Metabolism	N6-acetyllysine	3.12796	0.20096
Amino Acid	Lysine Metabolism	pipecolate	63.9007	10.0738
Amino Acid	Methionine, Cysteine, SAM and Taurine Metabolism	N-acetylmethionine	2.09416	0.0607892
Amino Acid	Phenylalanine and Tyrosine Metabolism	3-(4-hydroxyphenyl)lactate	3.4343	0.112856
Amino Acid	Phenylalanine and Tyrosine Metabolism	4-hydroxyphenylpyruvate	0.455446	0.0455494
Amino Acid	Phenylalanine and Tyrosine Metabolism	N-formylphenylalanine	0.490235	0.0329541
Amino Acid	Phenylalanine and Tyrosine Metabolism	phenylpyruvate	0.470518	0.0408875
Amino Acid	Polyamine Metabolism	5-methylthioadenosine (MTA)	2.33989	0.0789112
Amino Acid	Polyamine Metabolism	N(4)-acetylspermidine	2.14717	0.200951
Amino Acid	Polyamine Metabolism	N1,N12-diacetylspermine	7.84392	1.73107
Amino Acid	Polyamine Metabolism	putrescine	4.8696	0.825736
Amino Acid	Polyamine Metabolism	spermidine	3.17285	0.17932
Amino Acid	Urea cycle; Arginine and Proline Metabolism	2-oxoarginine*	0.486246	0.042536
Amino Acid	Urea cycle; Arginine and Proline Metabolism	argininosuccinate	2.94538	0.190756
Amino Acid	Urea cycle; Arginine and Proline Metabolism	N-monomethylarginine	2.19607	0.0817797
Carbohydrate	Advanced Glycation End-product	N6-carboxymethyllysine	0.371754	0.03799
Carbohydrate	Fructose, Mannose and Galactose Metabolism	mannitol/sorbitol	0.112248	0.0151653
Carbohydrate	Fructose, Mannose and Galactose Metabolism	mannose-6-phosphate	4.29096	1.26005
Carbohydrate	Glycolysis, Gluconeogenesis, and Pyruvate Metabolism	2-phosphoglycerate	0.291654	0.0849993
Carbohydrate	Glycolysis, Gluconeogenesis, and Pyruvate Metabolism	dihydroxyacetone phosphate (DHAP)	0.355709	0.0289713
Carbohydrate	Glycolysis, Gluconeogenesis, and Pyruvate Metabolism	fructose-6-phosphate	0.0255686	0.0043676
Carbohydrate	Glycolysis, Gluconeogenesis, and Pyruvate Metabolism	Isobar: fructose 1,6-diphosphate, glucose 1,6-diphosphate, myo-inositol 1,4 or 1,3-diphosphate	0.313562	0.0281539
Carbohydrate	Glycolysis, Gluconeogenesis, and Pyruvate Metabolism	lactate	2.81739	0.127707
Carbohydrate	Glycolysis, Gluconeogenesis, and Pyruvate Metabolism	pyruvate	2.86206	0.282093
Carbohydrate	Pentose Metabolism	arabitol/xylitol	0.217519	0.0234996
Carbohydrate	Pentose Metabolism	ribitol	0.266371	0.0264866
Carbohydrate	Pentose Phosphate Pathway	sedoheptulose-7-phosphate	0.103683	0.00768742
Cofactors and Vitamins	Hemoglobin and Porphyrin Metabolism	biliverdin	0.442767	0.0708613
Cofactors and Vitamins	Hemoglobin and Porphyrin Metabolism	heme	0.39909	0.0633717
Cofactors and Vitamins	Nicotinate and Nicotinamide Metabolism	nicotinamide riboside	0.404742	0.0159534
Cofactors and Vitamins	Nicotinate and Nicotinamide Metabolism	nicotinate ribonucleoside	4.72732	0.666002
Cofactors and Vitamins	Nicotinate and Nicotinamide Metabolism	nicotinic acid mononucleotide (NaMN)	33.6405	3.18504
Cofactors and Vitamins	Vitamin B6 Metabolism	pyridoxal phosphate	3.29112	0.250798
Energy	TCA Cycle	alpha-ketoglutarate	0.489439	0.0339207
Energy	TCA Cycle	fumarate	2.61478	0.146819
Energy	TCA Cycle	malate	2.47869	0.080337
Lipid	Diacylglycerol	oleoyl-oleoyl-glycerol (18:1/18:1) [2]*	3.94712	0.40715
Lipid	Diacylglycerol	palmitoyl-arachidonoyl-glycerol (16:0/20:4) [1]*	5.51123	0.732213
Lipid	Diacylglycerol	palmitoyl-arachidonoyl-glycerol (16:0/20:4) [2]*	4.84048	0.435949
Lipid	Diacylglycerol	palmitoyl-oleoyl-glycerol (16:0/18:1) [2]*	6.18583	0.60762
Lipid	Diacylglycerol	stearoyl-linoleoyl-glycerol (18:0/18:2) [2]*	4.55509	0.430674
Lipid	Glycerolipid Metabolism	glycerol	7.42422	0.983574
Lipid	Glycerolipid Metabolism	glycerophosphoglycerol	5.28624	0.228484
Lipid	Inositol Metabolism	inositol 1-phosphate (I1P)	2.57964	0.228051
Lipid	Lysolipid	1-linoleoyl-GPC (18:2)	0.298771	0.0390536
Lipid	Lysolipid	1-oleoyl-GPC (18:1)	0.221764	0.0403774
Lipid	Lysolipid	1-oleoyl-GPI (18:1)*	2.46492	0.269872
Lipid	Lysolipid	1-palmitoyl-GPC (16:0)	0.202247	0.0348879
Lipid	Lysolipid	1-palmitoyl-GPG (16:0)*	3.51114	0.504081
Lipid	Lysolipid	1-stearoyl-GPC (18:0)	0.245804	0.0423148
Lipid	Lysolipid	1-stearoyl-GPG (18:0)	4.69492	0.809842
Lipid	Lysolipid	1-stearoyl-GPI (18:0)	2.57934	0.355419
Lipid	Lysolipid	2-palmitoyl-GPC (16:0)*	0.249338	0.0297344
Lipid	Mevalonate Metabolism	3-hydroxy-3-methylglutarate	0.48257	0.142764
Lipid	Monoacylglycerol	1-oleoylglycerol (18:1)	2.59081	0.369905
Lipid	Phospholipid Metabolism	choline phosphate	2.53624	0.102749
Lipid	Phospholipid Metabolism	cytidine-5'-diphosphoethanolamine	2.31259	0.115025
Lipid	Phospholipid Metabolism	glycerophosphoinositol*	3.55742	0.151628
Lipid	Phospholipid Metabolism	phosphoethanolamine	13.567	1.14314
Lipid	Sphingolipid Metabolism	lactosyl-N-nervonoyl-sphingosine (d18:1/24:1)*	3.02591	0.203749
Nucleotide	Purine Metabolism, (Hypo)Xanthine/Inosine containing	inosine 5'-monophosphate (IMP)	3.13368	0.72591
Nucleotide	Purine Metabolism, (Hypo)Xanthine/Inosine containing	xanthine	3.83249	0.38253
Nucleotide	Purine Metabolism, Guanine containing	7-methylguanine	3.18479	0.431826
Nucleotide	Purine Metabolism, Guanine containing	guanine	4.9162	0.887107
Nucleotide	Purine Metabolism, Guanine containing	guanosine	2.45287	0.412075
Nucleotide	Purine Metabolism, Guanine containing	guanosine 5'- monophosphate (5'-GMP)	2.09589	0.193362
Nucleotide	Pyrimidine Metabolism, Cytidine containing	2'-O-methylcytidine	3.24522	0.467169
Nucleotide	Pyrimidine Metabolism, Cytidine containing	3-methylcytidine	0.309422	0.0432301
Nucleotide	Pyrimidine Metabolism, Cytidine containing	cytidine	0.477517	0.0815711
Nucleotide	Pyrimidine Metabolism, Cytidine containing	cytidine 5'-monophosphate (5'-CMP)	2.4514	0.301077
Nucleotide	Pyrimidine Metabolism, Orotate containing	orotate	19.8344	2.74206
Nucleotide	Pyrimidine Metabolism, Thymine containing	thymidine	3.35391	0.482432
Nucleotide	Pyrimidine Metabolism, Uracil containing	2'-deoxyuridine	4.8013	0.658363
Nucleotide	Pyrimidine Metabolism, Uracil containing	uridine	3.74838	0.168209
Nucleotide	Pyrimidine Metabolism, Uracil containing	uridine 5'-monophosphate (UMP)	2.99697	0.218339
Peptide	Dipeptide	glycylvaline	2.11169	0.163281
Peptide	Dipeptide	leucylalanine	0.424337	0.199526
Peptide	Dipeptide	valylleucine	3.80286	0.331051
Peptide	Gamma-glutamyl Amino Acid	gamma-glutamylcysteine	0.456375	0.0407686
Peptide	Gamma-glutamyl Amino Acid	gamma-glutamylglutamate	0.26534	0.031753
Peptide	Gamma-glutamyl Amino Acid	gamma-glutamylisoleucine*	0.390619	0.0175013
Xenobiotics	Chemical	glycerol 2-phosphate	11.0259	1.1485
Xenobiotics	Food Component/Plant	erythritol	0.429824	0.0455507
Xenobiotics	Food Component/Plant	pyrraline	0.3595	0.0607788
