# Supplementary material for: Metabolic alterations in the erythrocyte during blood-stage development of the malaria parasite
Source: Malar J. 2020 Feb 27;19:94. doi: 10.1186/s12936-020-03174-z (PMC7045481; doi:10.1186/s12936-020-03174-z)
Supplement: Supplementary file 5 — Additional file 5. Fold change in abundance of metabolites listed in Additional file 4 at 0, 8, 16, 24, 32, and 40 h time point. [file 12936_2020_3174_MOESM5_ESM.xlsx]

## Sheet: time FC
Additional file 5: Fold-change (FC) in abundance of metabolites detected in parasite-infected erythrocyte cultures relative to uninfected erythrocyte cultures at the indicated time points. Biochemical that have greater than 2-fold magnitude change in average abundance are shown below (see Additional file 4).
Major Pathway	Subordinate Pathway	Biochemical name	FC 0h	FC 8h	FC 16h	FC 24h	FC 32h	FC 40h
Amino Acid	Alanine and Aspartate Metabolism	alanine	1.96424	1.27716	2.09677	2.79028	2.25329	2.67787
Amino Acid	Alanine and Aspartate Metabolism	N-acetylalanine	2.41107	1.23207	4.49979	3.12983	3.88381	2.84112
Amino Acid	Glutathione Metabolism	S-lactoylglutathione	0.87641	0.388329	0.310297	0.453462	0.257782	0.199134
Amino Acid	Glycine, Serine and Threonine Metabolism	N-acetylglycine	1.96021	3.16728	3.21602	2.37091	2.6391	2.34776
Amino Acid	Glycine, Serine and Threonine Metabolism	N-acetylserine	5.59278	7.39019	6.44526	8.80977	9.84947	10.0836
Amino Acid	Histidine Metabolism	formiminoglutamate	0.696008	0.540514	0.511318	0.391312	0.31552	0.321893
Amino Acid	Leucine, Isoleucine and Valine Metabolism	isobutyrylglycine	0.845755	0.795159	0.7217	0.423167	0.408996	0.122844
Amino Acid	Leucine, Isoleucine and Valine Metabolism	isovalerylglycine	0.754028	0.283577	0.415748	0.231307	0.127999	0.196227
Amino Acid	Leucine, Isoleucine and Valine Metabolism	N-acetylvaline	1.68671	2.43605	2.98874	4.19726	3.50966	2.88359
Amino Acid	Lysine Metabolism	N6-acetyllysine	3.35642	2.58434	2.29945	2.66401	3.75371	4.49361
Amino Acid	Lysine Metabolism	pipecolate	39.2667	6.14549	38.5148	65.9103	77.3698	134.294
Amino Acid	Methionine, Cysteine, SAM and Taurine Metabolism	N-acetylmethionine	2.28818	1.93985	1.96351	1.89242	2.32111	2.23825
Amino Acid	Phenylalanine and Tyrosine Metabolism	3-(4-hydroxyphenyl)lactate	3.63594	2.73351	3.1755	4.03009	3.62643	3.42542
Amino Acid	Phenylalanine and Tyrosine Metabolism	4-hydroxyphenylpyruvate	0.809171	0.643089	0.495146	0.337553	0.277003	0.345926
Amino Acid	Phenylalanine and Tyrosine Metabolism	N-formylphenylalanine	0.875597	0.667482	0.484351	0.380333	0.37033	0.460303
Amino Acid	Phenylalanine and Tyrosine Metabolism	phenylpyruvate	0.614512	0.741933	0.441632	0.500104	0.305228	0.422218
Amino Acid	Polyamine Metabolism	5-methylthioadenosine (MTA)	2.33938	2.05979	1.82947	2.39413	2.63815	2.67332
Amino Acid	Polyamine Metabolism	N(4)-acetylspermidine	1.24791	1.123	1.53578	2.06649	3.31507	3.64758
Amino Acid	Polyamine Metabolism	N1,N12-diacetylspermine	15.5405	13.3489	6.95217	3.93803	2.63609	2.37544
Amino Acid	Polyamine Metabolism	putrescine	1.20179	0.813479	1.86751	6.1926	9.7781	10.7262
Amino Acid	Polyamine Metabolism	spermidine	1.87302	2.70946	3.82692	3.60405	3.83761	3.4825
Amino Acid	Urea cycle; Arginine and Proline Metabolism	2-oxoarginine*	0.764736	0.687919	0.542186	0.359301	0.310163	0.414339
Amino Acid	Urea cycle; Arginine and Proline Metabolism	argininosuccinate	1.94732	1.97913	3.16843	4.07365	3.42564	2.96577
Amino Acid	Urea cycle; Arginine and Proline Metabolism	N-monomethylarginine	2.05485	2.10663	2.08058	2.02905	2.48305	2.77737
Carbohydrate	Advanced Glycation End-product	N6-carboxymethyllysine	0.902257	0.547822	0.273778	0.381787	0.249607	0.246028
Carbohydrate	Fructose, Mannose and Galactose Metabolism	mannitol/sorbitol	0.192888	0.240444	0.150791	0.0634718	0.0526701	0.0590223
Carbohydrate	Fructose, Mannose and Galactose Metabolism	mannose-6-phosphate	0.823098	1.71497	1.97133	2.55286	10.5364	16.4424
Carbohydrate	Glycolysis, Gluconeogenesis, and Pyruvate Metabolism	2-phosphoglycerate	0.754552	0.670705	0.654277	0.138314	0.0756402	0.177663
Carbohydrate	Glycolysis, Gluconeogenesis, and Pyruvate Metabolism	dihydroxyacetone phosphate (DHAP)	0.780725	0.458306	0.317915	0.327504	0.2594	0.245463
Carbohydrate	Glycolysis, Gluconeogenesis, and Pyruvate Metabolism	fructose-6-phosphate	0.0353278	0.0908275	0.0213695	0.0110346	0.0173919	0.0400314
Carbohydrate	Glycolysis, Gluconeogenesis, and Pyruvate Metabolism	Isobar: fructose 1,6-diphosphate, glucose 1,6-diphosphate, myo-inositol 1,4 or 1,3-diphosphate	0.804289	0.475602	0.314375	0.232798	0.208407	0.267097
Carbohydrate	Glycolysis, Gluconeogenesis, and Pyruvate Metabolism	lactate	1.77884	2.19827	2.98628	3.24405	3.27791	3.11437
Carbohydrate	Glycolysis, Gluconeogenesis, and Pyruvate Metabolism	pyruvate	1.15246	1.26462	1.25818	4.28229	3.86663	3.60536
Carbohydrate	Pentose Metabolism	arabitol/xylitol	0.248096	0.45513	0.214005	0.0951974	0.171579	0.230884
Carbohydrate	Pentose Metabolism	ribitol	0.222159	0.360851	0.357679	0.19803	0.202865	0.288969
Carbohydrate	Pentose Phosphate Pathway	sedoheptulose-7-phosphate	0.0713369	0.118278	0.1122	0.0713916	0.104601	0.142733
Cofactors and Vitamins	Hemoglobin and Porphyrin Metabolism	biliverdin	0.959507	0.711354	0.194689	0.47156	0.369793	0.603279
Cofactors and Vitamins	Hemoglobin and Porphyrin Metabolism	heme	1.2916	0.563995	0.310634	0.370707	0.295423	0.0712946
Cofactors and Vitamins	Nicotinate and Nicotinamide Metabolism	nicotinamide riboside	0.457802	0.421692	0.406636	0.450296	0.356406	0.405772
Cofactors and Vitamins	Nicotinate and Nicotinamide Metabolism	nicotinate ribonucleoside	0.98696	1.36365	3.24925	6.04072	7.88085	9.40354
Cofactors and Vitamins	Nicotinate and Nicotinamide Metabolism	nicotinic acid mononucleotide (NaMN)	17.0657	21.7883	29.8653	52.7516	51.0946	49.0556
Cofactors and Vitamins	Vitamin B6 Metabolism	pyridoxal phosphate	2.62944	2.48841	2.83168	5.08387	4.34786	2.48852
Energy	TCA Cycle	alpha-ketoglutarate	0.480965	0.689017	0.74224	0.508617	0.338064	0.467788
Energy	TCA Cycle	fumarate	2.5359	2.09036	2.47705	3.83074	2.70989	1.95094
Energy	TCA Cycle	malate	2.05539	2.21005	2.64964	2.93738	2.60491	2.28305
Lipid	Diacylglycerol	oleoyl-oleoyl-glycerol (18:1/18:1) [2]*	2.79055	2.45169	2.80668	3.59139	6.10054	6.38017
Lipid	Diacylglycerol	palmitoyl-arachidonoyl-glycerol (16:0/20:4) [1]*	2.27221	4.05794	7.29263	7.12807	8.33183	9.10504
Lipid	Diacylglycerol	palmitoyl-arachidonoyl-glycerol (16:0/20:4) [2]*	2.32044	4.57354	4.98494	5.07966	6.20863	8.01546
Lipid	Diacylglycerol	palmitoyl-oleoyl-glycerol (16:0/18:1) [2]*	4.38957	3.39054	3.62656	6.17275	8.86777	11.7712
Lipid	Diacylglycerol	stearoyl-linoleoyl-glycerol (18:0/18:2) [2]*	3.58416	2.67179	3.07268	7.2951	6.51547	5.33148
Lipid	Glycerolipid Metabolism	glycerol	2.14347	5.79176	7.41646	6.26535	8.30052	12.8973
Lipid	Glycerolipid Metabolism	glycerophosphoglycerol	5.93179	6.19873	5.14408	5.57197	4.75808	4.00837
Lipid	Inositol Metabolism	inositol 1-phosphate (I1P)	1.66101	1.58719	2.41258	3.74295	3.67132	1.96457
Lipid	Lysolipid	1-linoleoyl-GPC (18:2)	0.49596	0.560253	0.329506	0.106295	0.148252	0.142079
Lipid	Lysolipid	1-oleoyl-GPC (18:1)	0.571617	0.390239	0.21175	0.048654	0.0614434	0.0679427
Lipid	Lysolipid	1-oleoyl-GPI (18:1)*	1.22622	1.02483	2.18338	2.94822	3.93457	3.403
Lipid	Lysolipid	1-palmitoyl-GPC (16:0)	0.550849	0.30145	0.154214	0.0729241	0.0731318	0.0799469
Lipid	Lysolipid	1-palmitoyl-GPG (16:0)*	0.961559	0.806844	2.11158	5.42341	6.48244	5.2435
Lipid	Lysolipid	1-stearoyl-GPC (18:0)	0.632706	0.34743	0.242651	0.134294	0.0700265	0.0341143
Lipid	Lysolipid	1-stearoyl-GPG (18:0)	0.903363	0.552935	1.32186	8.17728	9.55577	7.19989
Lipid	Lysolipid	1-stearoyl-GPI (18:0)	1.33174	2.31951	1.89503	3.43833	4.54518	2.49497
Lipid	Lysolipid	2-palmitoyl-GPC (16:0)*	0.512895	0.22421	0.294917	0.135644	0.138145	0.203714
Lipid	Mevalonate Metabolism	3-hydroxy-3-methylglutarate	1.53664	1.29443	0.43044	0.123973	0.702527	0.144503
Lipid	Monoacylglycerol	1-oleoylglycerol (18:1)	1.94998	2.10083	1.4612	4.40776	2.82667	3.00193
Lipid	Phospholipid Metabolism	choline phosphate	3.06944	3.18872	2.23435	1.92856	2.2658	2.64781
Lipid	Phospholipid Metabolism	cytidine-5'-diphosphoethanolamine	1.64816	1.93759	2.17206	2.43292	2.96093	2.98062
Lipid	Phospholipid Metabolism	glycerophosphoinositol*	3.01233	4.51641	4.44022	3.55697	2.90333	3.14263
Lipid	Phospholipid Metabolism	phosphoethanolamine	10.7594	8.19007	8.85277	14.1886	18.3084	24.0909
Lipid	Sphingolipid Metabolism	lactosyl-N-nervonoyl-sphingosine (d18:1/24:1)*	3.67872	3.00981	3.51335	2.92624	2.37227	2.68709
Nucleotide	Purine Metabolism, (Hypo)Xanthine/Inosine containing	inosine 5'-monophosphate (IMP)	5.04166	4.57551	2.07354	1.84589	1.7422	1.79396
Nucleotide	Purine Metabolism, (Hypo)Xanthine/Inosine containing	xanthine	1.42942	2.26805	4.5296	6.49948	4.11738	4.35353
Nucleotide	Purine Metabolism, Guanine containing	7-methylguanine	0.916478	1.72155	1.58692	4.012	5.14104	6.58725
Nucleotide	Purine Metabolism, Guanine containing	guanine	3.84714	10.3677	6.11185	3.15818	2.73576	2.68703
Nucleotide	Purine Metabolism, Guanine containing	guanosine	1.50568	2.6267	5.68433	1.67465	1.47205	2.10708
Nucleotide	Purine Metabolism, Guanine containing	guanosine 5'- monophosphate (5'-GMP)	2.00121	2.79391	2.87909	2.39229	1.05801	1.14691
Nucleotide	Pyrimidine Metabolism, Cytidine containing	2'-O-methylcytidine	0.734	0.851775	1.51604	5.38039	5.76641	5.28625
Nucleotide	Pyrimidine Metabolism, Cytidine containing	3-methylcytidine	0.936949	0.641151	0.312787	0.202554	0.144571	0.148308
Nucleotide	Pyrimidine Metabolism, Cytidine containing	cytidine	0.329666	0.181167	0.381567	0.898163	0.417048	0.339001
Nucleotide	Pyrimidine Metabolism, Cytidine containing	cytidine 5'-monophosphate (5'-CMP)	1.1486	2.04216	3.08042	4.53502	2.46391	2.92793
Nucleotide	Pyrimidine Metabolism, Orotate containing	orotate	5.21292	7.87411	31.4924	33.7847	27.434	7.48392
Nucleotide	Pyrimidine Metabolism, Thymine containing	thymidine	1.36551	1.17123	1.43309	3.41722	5.96556	7.24967
Nucleotide	Pyrimidine Metabolism, Uracil containing	2'-deoxyuridine	2.47329	2.894	3.04502	3.91768	8.07906	11.3272
Nucleotide	Pyrimidine Metabolism, Uracil containing	uridine	3.11134	3.49165	4.44401	4.41892	3.62694	3.6667
Nucleotide	Pyrimidine Metabolism, Uracil containing	uridine 5'-monophosphate (UMP)	2.17208	3.45518	3.42815	4.23408	2.53549	2.13779
Peptide	Dipeptide	glycylvaline	1.61035	1.99102	1.86834	1.85454	2.72506	3.69728
Peptide	Dipeptide	leucylalanine	1.8682	1.18163	0.46604	0.659304	1.27397	0.0416225
Peptide	Dipeptide	valylleucine	2.02158	2.25514	4.97457	5.87635	4.81412	3.48212
Peptide	Gamma-glutamyl Amino Acid	gamma-glutamylcysteine	0.521798	0.356947	0.399719	0.407477	0.513798	0.635813
Peptide	Gamma-glutamyl Amino Acid	gamma-glutamylglutamate	0.54062	0.19199	0.247895	0.424577	0.214826	0.170639
Peptide	Gamma-glutamyl Amino Acid	gamma-glutamylisoleucine*	0.545532	0.413777	0.426557	0.397606	0.331559	0.358183
Xenobiotics	Chemical	glycerol 2-phosphate	13.4789	4.81316	3.25631	10.1908	17.5528	16.1237
Xenobiotics	Food Component/Plant	erythritol	0.509635	0.485211	0.522869	0.576515	0.378244	0.286852
Xenobiotics	Food Component/Plant	pyrraline	0.674641	0.71183	0.353502	0.279546	0.244305	0.345358
