# Supplementary material for: Metabolic alterations in the erythrocyte during blood-stage development of the malaria parasite
Source: Malar J. 2020 Feb 27;19:94. doi: 10.1186/s12936-020-03174-z (PMC7045481; doi:10.1186/s12936-020-03174-z)
Supplement: Supplementary file 6 — Additional file 6. Fold change in average abundance of all metabolites detected in uRBC and iRBC cultures during the IDC. [file 12936_2020_3174_MOESM6_ESM.xlsx]

## Sheet: Sheet1
Additional file 6: The average fold-change (FC) and standard deviation (s.d.) values are computed over the entire intraerythrocytic developmental cycle (IDC). Basically, FC of a given metabolite is computed by taking ratio of it's average abundance during the IDC in infected erythrocyte cultures over the uninfected cultures. The treatment, time, and their interaction effects are computed by perfo…
Major pathway	Subordinate pathway	Biochemical name	FC	s.d. FC	treatment		time		interaction
					p-value	q-value	p-value	q-value	p-value	q-value
Amino Acid	Alanine and Aspartate Metabolism	N-acetylalanine	2.64722	0.449453	7.63431e-13	3.93822e-13	0.570564	0.0871614	0.00647844	0.00578921
Amino Acid	Alanine and Aspartate Metabolism	alanine	2.12532	0.11573	8.45335e-21	8.5569e-21	3.4928e-06	1.86687e-06	5.58361e-09	1.77349e-08
Amino Acid	Alanine and Aspartate Metabolism	N-acetylasparagine	1.6321	0.142901	6.84247e-08	1.95262e-08	0.258837	0.0451325	0.909748	0.262674
Amino Acid	Alanine and Aspartate Metabolism	3-sulfo-L-alanine	1.08163	0.109378	0.000288378	5.8382e-05	0.00101084	0.000356112	0.00031149	0.00039621
Amino Acid	Alanine and Aspartate Metabolism	asparagine	1.04051	0.0240148	0.00864458	0.00145841	0.518748	0.0805039	0.729165	0.224169
Amino Acid	Alanine and Aspartate Metabolism	aspartate	0.631963	0.0316974	1.04833e-12	5.30586e-13	0.32319	0.0541649	6.0725e-05	8.74877e-05
Amino Acid	Alanine and Aspartate Metabolism	N-acetylaspartate (NAA)	0.597032	0.0375499	2.32702e-15	1.62133e-15	0.000317409	0.000123128	3.3475e-10	1.52463e-09
Amino Acid	Creatine Metabolism	guanidinoacetate	0.932498	0.250489	0.608832	0.0705472	0.00829372	0.00230917	0.314614	0.126554
Amino Acid	Creatine Metabolism	creatine	0.847061	0.012973	0.000152585	3.18592e-05	0.00137095	0.000473314	0.628875	0.206582
Amino Acid	Creatine Metabolism	creatinine	0.794648	0.0253616	8.07323e-05	1.74646e-05	0.000441127	0.000166445	0.110939	0.0577992
Amino Acid	Creatine Metabolism	creatine phosphate	0.571522	0.0790895	4.1032e-08	1.18991e-08	0.0604058	0.0128338	2.87558e-08	8.1201e-08
Amino Acid	Glutamate Metabolism	glutamine	1.09164	0.0274523	0.000333978	6.73596e-05	0.0035335	0.0010608	0.961074	0.273578
Amino Acid	Glutamate Metabolism	N-acetylglutamate	1.01407	0.0342373	0.00044892	8.85448e-05	8.4237e-10	8.4297e-10	0.142351	0.0688311
Amino Acid	Glutamate Metabolism	N-acetylglutamine	0.907314	0.0497637	0.632228	0.0731003	0.342335	0.0564151	0.368445	0.140218
Amino Acid	Glutamate Metabolism	pyroglutamine*	0.848313	0.0197016	0.0161376	0.00261561	3.57829e-06	1.88609e-06	0.636968	0.207221
Amino Acid	Glutamate Metabolism	S-1-pyrroline-5-carboxylate	0.815184	0.0456218	0.00268413	0.000484853	0.000468316	0.000173846	0.0202371	0.0146527
Amino Acid	Glutamate Metabolism	4-hydroxyglutamate	0.747346	0.0901401	0.370461	0.0456896	0.0635377	0.0134166	0.69989	0.21766
Amino Acid	Glutamate Metabolism	glutamate, gamma-methyl ester	0.699098	0.0694953	0.0685324	0.0100457	0.523077	0.080982	0.00373402	0.00361102
Amino Acid	Glutamate Metabolism	carboxyethyl-GABA	0.630864	0.048557	0.000155467	3.23282e-05	0.00682691	0.00193193	0.0885978	0.0488639
Amino Acid	Glutamate Metabolism	beta-citrylglutamate	0.619867	0.0420195	7.48155e-18	5.90264e-18	8.80972e-12	1.14774e-11	6.80167e-13	4.57301e-12
Amino Acid	Glutamate Metabolism	glutamate	0.5746	0.0127147	6.93574e-19	6.20162e-19	2.52099e-11	2.95038e-11	0.0107226	0.00880195
Amino Acid	Glutathione Metabolism	S-nitrosoglutathione (GSNO)	1.73098	0.167426	1.57945e-09	5.29602e-10	0.00499754	0.00146219	0.00931533	0.00784994
Amino Acid	Glutathione Metabolism	glutathione, reduced (GSH)	1.13417	0.0450483	2.32754e-07	6.50369e-08	0.00050237	0.000181614	6.95622e-06	1.27552e-05
Amino Acid	Glutathione Metabolism	S-methylglutathione	1.08574	0.0393691	0.0073822	0.00126533	2.82918e-05	1.33803e-05	0.16462	0.0767284
Amino Acid	Glutathione Metabolism	glutathione, oxidized (GSSG)	1.03789	0.0433806	0.156157	0.0214264	2.06378e-05	9.89597e-06	0.125955	0.0630535
Amino Acid	Glutathione Metabolism	4-hydroxy-nonenal-glutathione	1.01781	0.0336578	0.0183371	0.00294542	0.00165545	0.00054432	0.791706	0.237328
Amino Acid	Glutathione Metabolism	cysteinylglycine	0.934466	0.0499843	0.369092	0.0456896	0.0410451	0.00938453	0.00599859	0.00546415
Amino Acid	Glutathione Metabolism	cysteine-glutathione disulfide	0.928742	0.119685	0.782275	0.0876168	0.0901871	0.0183697	0.892634	0.260935
Amino Acid	Glutathione Metabolism	5-oxoproline	0.77666	0.0102251	0.0012244	0.000229678	7.83844e-16	2.08168e-15	0.613723	0.202932
Amino Acid	Glutathione Metabolism	ophthalmate	0.612169	0.034843	1.9189e-06	4.94939e-07	1.04941e-08	8.23416e-09	0.16003	0.0760765
Amino Acid	Glutathione Metabolism	S-lactoylglutathione	0.368398	0.0349654	3.18904e-12	1.52758e-12	0.0017668	0.000572749	1.35117e-06	2.89048e-06
Amino Acid	Glycine, Serine and Threonine Metabolism	N-acetylserine	7.7123	0.356593	4.43664e-36	4.28468e-35	0.00228918	0.000731785	1.04294e-11	5.89012e-11
Amino Acid	Glycine, Serine and Threonine Metabolism	N-acetylglycine	2.58474	0.205904	1.49427e-12	7.42282e-13	0.00314638	0.000965577	0.802863	0.240162
Amino Acid	Glycine, Serine and Threonine Metabolism	N-acetylthreonine	1.37235	0.0392401	2.55808e-12	1.25907e-12	0.000469641	0.000173846	0.00851788	0.0073332
Amino Acid	Glycine, Serine and Threonine Metabolism	threonine	1.20485	0.0249407	1.03817e-10	4.09536e-11	0.00550169	0.00158948	0.00110295	0.00124601
Amino Acid	Glycine, Serine and Threonine Metabolism	glycine	1.17154	0.0235173	4.08063e-08	1.1898e-08	0.0818624	0.016823	0.0258905	0.0181865
Amino Acid	Glycine, Serine and Threonine Metabolism	serine	1.10345	0.0305228	9.40233e-05	2.01771e-05	0.451395	0.0709988	0.0284808	0.0197119
Amino Acid	Glycine, Serine and Threonine Metabolism	betaine	0.822904	0.0177242	9.57147e-06	2.27213e-06	0.135678	0.0264929	0.439361	0.15906
Amino Acid	Glycine, Serine and Threonine Metabolism	dimethylglycine	0.568305	0.0582963	0.0323334	0.005028	2.66607e-11	3.06816e-11	0.0704133	0.0411953
Amino Acid	Guanidino and Acetamido Metabolism	4-guanidinobutanoate	0.762607	0.0342888	0.000216484	4.41605e-05	0.00015774	6.52203e-05	0.0143434	0.0111902
Amino Acid	Histidine Metabolism	imidazole lactate	1.75583	0.0739904	4.63731e-16	3.45539e-16	1.70684e-07	1.12244e-07	0.00849265	0.0073332
Amino Acid	Histidine Metabolism	N-acetylhistidine	1.359	0.0419134	1.42413e-08	4.31659e-09	0.0628764	0.0133177	0.276375	0.115108
Amino Acid	Histidine Metabolism	histidine	1.32692	0.0280078	5.72971e-14	3.4155e-14	8.68684e-05	3.72558e-05	0.000212562	0.000277886
Amino Acid	Histidine Metabolism	4-imidazoleacetate	0.803534	0.10035	0.305301	0.0383587	5.28073e-18	3.6463e-17	0.180765	0.0821914
Amino Acid	Histidine Metabolism	formiminoglutamate	0.441829	0.0307561	2.61576e-13	1.38944e-13	0.0155988	0.00407876	4.90999e-05	7.14685e-05
Amino Acid	Leucine, Isoleucine and Valine Metabolism	N-acetylvaline	2.96837	0.1763	3.31941e-25	4.94677e-25	2.71453e-08	1.97301e-08	1.766e-05	2.86601e-05
Amino Acid	Leucine, Isoleucine and Valine Metabolism	3-methyl-2-oxovalerate	1.78036	0.174232	1.62897e-10	6.28725e-11	1.44757e-06	8.19289e-07	0.000566783	0.000689865
Amino Acid	Leucine, Isoleucine and Valine Metabolism	3-methyl-2-oxobutyrate	1.4657	0.320857	1.36389e-06	3.55201e-07	9.40055e-05	4.00679e-05	0.00129716	0.00145354
Amino Acid	Leucine, Isoleucine and Valine Metabolism	4-methyl-2-oxopentanoate	1.4107	0.0873673	3.34176e-10	1.21961e-10	1.27227e-11	1.62683e-11	8.86408e-07	1.95551e-06
Amino Acid	Leucine, Isoleucine and Valine Metabolism	valine	1.27888	0.0413971	1.45011e-12	7.27076e-13	1.11349e-05	5.61206e-06	4.41656e-06	8.54214e-06
Amino Acid	Leucine, Isoleucine and Valine Metabolism	leucine	1.05202	0.0199845	0.000175796	3.62744e-05	0.00762811	0.00213245	0.0671243	0.0404569
Amino Acid	Leucine, Isoleucine and Valine Metabolism	isoleucine	0.918963	0.0156472	0.312556	0.0391785	0.017835	0.00457802	0.696676	0.217346
Amino Acid	Leucine, Isoleucine and Valine Metabolism	beta-hydroxyisovalerate	0.904373	0.095859	0.865978	0.0950083	0.732138	0.105581	0.935838	0.268015
Amino Acid	Leucine, Isoleucine and Valine Metabolism	tiglylcarnitine (C5:1-DC)	0.881172	0.059558	0.957744	0.102827	0.969228	0.133849	0.621412	0.204994
Amino Acid	Leucine, Isoleucine and Valine Metabolism	2-methylbutyrylcarnitine (C5)	0.875363	0.0269515	0.00110276	0.000208318	1.03777e-08	8.23416e-09	0.00463553	0.00442225
Amino Acid	Leucine, Isoleucine and Valine Metabolism	N-acetylleucine	0.838742	0.0382197	0.196414	0.0262488	0.0486443	0.0107655	0.716357	0.220836
Amino Acid	Leucine, Isoleucine and Valine Metabolism	isobutyrylcarnitine (C4)	0.834207	0.0246396	2.15645e-06	5.45716e-07	1.84235e-09	1.74264e-09	0.00555217	0.00512362
Amino Acid	Leucine, Isoleucine and Valine Metabolism	isovalerylcarnitine (C5)	0.833703	0.0319478	2.42444e-05	5.48817e-06	0.00568717	0.00162944	0.00153171	0.00166356
Amino Acid	Leucine, Isoleucine and Valine Metabolism	3-methylglutaconate	0.698794	0.115028	0.0060538	0.00104768	0.000232082	9.31691e-05	1.46603e-05	2.46416e-05
Amino Acid	Leucine, Isoleucine and Valine Metabolism	methylsuccinate	0.693705	0.269584	0.523197	0.0620998	0.679358	0.0995401	0.492556	0.171714
Amino Acid	Leucine, Isoleucine and Valine Metabolism	N-acetylisoleucine	0.633949	0.0407728	9.76165e-06	2.29695e-06	0.00290594	0.000912056	0.0532327	0.0335626
Amino Acid	Leucine, Isoleucine and Valine Metabolism	isobutyrylglycine	0.464362	0.0938183	0.0235805	0.00373178	0.272178	0.0467503	0.0865822	0.0479395
Amino Acid	Leucine, Isoleucine and Valine Metabolism	isovalerylglycine	0.261696	0.0468217	1.77782e-10	6.76443e-11	0.625197	0.0928372	0.00132881	0.00146686
Amino Acid	Lysine Metabolism	pipecolate	63.9007	10.0738	2.87646e-33	1.71467e-32	6.16478e-11	6.65114e-11	5.65243e-09	1.77349e-08
Amino Acid	Lysine Metabolism	N6-acetyllysine	3.12796	0.20096	6.4445e-25	9.34439e-25	0.00867572	0.00240583	0.000515966	0.000633474
Amino Acid	Lysine Metabolism	lysine	1.42906	0.0438836	9.82699e-16	7.22206e-16	0.000474225	0.000173846	4.53954e-05	6.74674e-05
Amino Acid	Lysine Metabolism	N6,N6,N6-trimethyllysine	1.11057	0.0134953	7.49855e-07	2.02156e-07	0.236096	0.0418006	0.316429	0.126923
Amino Acid	Lysine Metabolism	glutarylcarnitine (C5-DC)	0.908838	0.0732741	0.83913	0.0926825	0.244577	0.0431025	0.975439	0.276682
Amino Acid	Lysine Metabolism	2-aminoadipate	0.643304	0.0439188	1.9917e-06	5.08826e-07	0.0486131	0.0107655	0.0705668	0.0411953
Amino Acid	Methionine, Cysteine, SAM and Taurine Metabolism	N-acetylmethionine	2.09416	0.0607892	1.38193e-21	1.48279e-21	0.412146	0.0657237	1.28799e-05	2.2177e-05
Amino Acid	Methionine, Cysteine, SAM and Taurine Metabolism	N-acetylmethionine sulfoxide	1.31738	0.0841012	0.000236373	4.80349e-05	0.0484264	0.0107655	0.138686	0.0672893
Amino Acid	Methionine, Cysteine, SAM and Taurine Metabolism	taurine	1.26992	0.0518248	4.2627e-09	1.36369e-09	2.29661e-15	5.66352e-15	0.0648063	0.0396105
Amino Acid	Methionine, Cysteine, SAM and Taurine Metabolism	cysteine sulfinic acid	1.19475	0.123296	3.98113e-05	8.89935e-06	0.00162169	0.000543574	0.00158758	0.00169812
Amino Acid	Methionine, Cysteine, SAM and Taurine Metabolism	N-formylmethionine	1.16607	0.0578254	1.40347e-09	4.76552e-10	9.17329e-23	3.16704e-21	0.00479307	0.00453971
Amino Acid	Methionine, Cysteine, SAM and Taurine Metabolism	S-adenosylhomocysteine (SAH)	1.11433	0.0266945	5.48067e-08	1.57237e-08	2.51384e-05	1.19709e-05	0.00177777	0.00185929
Amino Acid	Methionine, Cysteine, SAM and Taurine Metabolism	cysteine	1.10266	0.0939625	0.0519726	0.00783478	0.133661	0.0262193	0.77389	0.232976
Amino Acid	Methionine, Cysteine, SAM and Taurine Metabolism	N-acetylcysteine	1.05618	0.0799053	0.21589	0.0283881	0.0940288	0.0190959	0.590778	0.197192
Amino Acid	Methionine, Cysteine, SAM and Taurine Metabolism	methionine	1.02206	0.015273	0.0247241	0.00388982	0.0311035	0.00735503	0.404587	0.150264
Amino Acid	Methionine, Cysteine, SAM and Taurine Metabolism	hypotaurine	0.764243	0.0544793	0.133958	0.0187155	3.07286e-18	2.35753e-17	0.448454	0.160704
Amino Acid	Methionine, Cysteine, SAM and Taurine Metabolism	methionine sulfoxide	0.548757	0.0438688	1.92777e-14	1.2026e-14	0.0581395	0.0123904	1.16126e-07	2.98106e-07
Amino Acid	Phenylalanine and Tyrosine Metabolism	3-(4-hydroxyphenyl)lactate	3.4343	0.112856	1.29368e-29	4.62699e-29	1.83959e-07	1.19832e-07	3.4885e-09	1.23136e-08
Amino Acid	Phenylalanine and Tyrosine Metabolism	phenylalanine	1.19873	0.0330575	7.71877e-12	3.44516e-12	1.09651e-05	5.56713e-06	4.8643e-06	9.28098e-06
Amino Acid	Phenylalanine and Tyrosine Metabolism	tyrosine	1.12067	0.0356539	5.53002e-05	1.22091e-05	0.266783	0.0462843	0.364062	0.138924
Amino Acid	Phenylalanine and Tyrosine Metabolism	p-toluic acid	1.08117	0.12055	0.161595	0.0220036	0.216388	0.0391136	0.164662	0.0767284
Amino Acid	Phenylalanine and Tyrosine Metabolism	phenol sulfate	1.02234	0.0376037	0.125118	0.0176644	0.0146712	0.00388135	0.347815	0.134913
Amino Acid	Phenylalanine and Tyrosine Metabolism	p-cresol sulfate	0.961211	0.0192274	0.468423	0.0563464	0.0127804	0.00340723	0.749032	0.227923
Amino Acid	Phenylalanine and Tyrosine Metabolism	phenyllactate (PLA)	0.933396	0.060258	0.764032	0.0861128	0.88555	0.124534	0.97661	0.276682
Amino Acid	Phenylalanine and Tyrosine Metabolism	N-acetylphenylalanine	0.877478	0.0323432	0.378983	0.0465267	8.83928e-13	1.32684e-12	0.0193427	0.014224
Amino Acid	Phenylalanine and Tyrosine Metabolism	3-phenylpropionate (hydrocinnamate)	0.84248	0.0487756	0.430432	0.0522451	0.431794	0.0683831	0.362288	0.138622
Amino Acid	Phenylalanine and Tyrosine Metabolism	N-formylphenylalanine	0.490235	0.0329541	8.79808e-14	5.07537e-14	0.00524865	0.00152275	3.96417e-06	7.88314e-06
Amino Acid	Phenylalanine and Tyrosine Metabolism	phenylpyruvate	0.470518	0.0408875	5.482e-11	2.24508e-11	0.0660708	0.0138246	0.00171651	0.00180862
Amino Acid	Phenylalanine and Tyrosine Metabolism	4-hydroxyphenylpyruvate	0.455446	0.0455494	4.79353e-14	2.88954e-14	0.0004366	0.000165642	1.27605e-06	2.77178e-06
Amino Acid	Polyamine Metabolism	N1,N12-diacetylspermine	7.84392	1.73107	4.84222e-29	1.52812e-28	1.71729e-11	2.11745e-11	6.25502e-09	1.91989e-08
Amino Acid	Polyamine Metabolism	putrescine	4.8696	0.825736	1.19984e-28	3.06525e-28	7.44149e-20	1.02766e-18	7.44149e-20	2.62667e-18
Amino Acid	Polyamine Metabolism	spermidine	3.17285	0.17932	1.19055e-28	3.06525e-28	3.32632e-06	1.79437e-06	3.35053e-12	1.9711e-11
Amino Acid	Polyamine Metabolism	5-methylthioadenosine (MTA)	2.33989	0.0789112	5.52447e-27	1.05851e-26	7.33147e-15	1.63301e-14	3.61492e-10	1.59498e-09
Amino Acid	Polyamine Metabolism	N(4)-acetylspermidine	2.14717	0.200951	2.53592e-22	2.95761e-22	5.15859e-13	8.48086e-13	5.15859e-13	3.64172e-12
Amino Acid	Polyamine Metabolism	N(1)-acetylspermine	1.5557	0.112927	3.61491e-11	1.49182e-11	2.28407e-16	8.76185e-16	0.000283863	0.000367695
Amino Acid	Polyamine Metabolism	spermine	0.720021	0.0758908	2.53517e-10	9.44512e-11	4.40903e-14	8.69828e-14	2.50732e-11	1.26432e-10
Amino Acid	Tryptophan Metabolism	indolelactate	1.41101	0.0634849	2.08015e-09	6.88879e-10	0.00972432	0.00267512	0.112644	0.0584713
Amino Acid	Tryptophan Metabolism	tryptophan	1.18635	0.0360784	1.22589e-09	4.2431e-10	0.000284839	0.000111118	0.000104793	0.000146493
Amino Acid	Tryptophan Metabolism	C-glycosyltryptophan	0.961261	0.040612	0.883068	0.0960972	0.15253	0.0291747	0.652423	0.210472
Amino Acid	Tryptophan Metabolism	kynurenine	0.944965	0.0959343	0.269748	0.0342122	0.0647847	0.0135967	0.120569	0.0611552
Amino Acid	Tryptophan Metabolism	3-indoxyl sulfate	0.907828	0.0532274	0.578262	0.0678678	0.00996504	0.00273046	0.0769323	0.0436229
Amino Acid	Tryptophan Metabolism	tryptophan betaine	0.82468	0.0135697	6.55855e-06	1.59937e-06	0.024538	0.00596593	0.0600142	0.0370019
Amino Acid	Urea cycle; Arginine and Proline Metabolism	argininosuccinate	2.94538	0.190756	1.19977e-22	1.46288e-22	4.66516e-11	5.1131e-11	2.7436e-07	6.56561e-07
Amino Acid	Urea cycle; Arginine and Proline Metabolism	N-monomethylarginine	2.19607	0.0817797	6.63845e-20	6.42743e-20	0.196273	0.0358532	4.68091e-05	6.88438e-05
Amino Acid	Urea cycle; Arginine and Proline Metabolism	dimethylarginine (SDMA + ADMA)	1.77661	0.0421724	1.83401e-18	1.58698e-18	0.250444	0.0438906	0.000349692	0.000440832
Amino Acid	Urea cycle; Arginine and Proline Metabolism	proline	1.12208	0.032578	1.88742e-08	5.62548e-09	0.000343282	0.000132421	1.83658e-05	2.94668e-05
Amino Acid	Urea cycle; Arginine and Proline Metabolism	homocitrulline	1.05277	0.241003	0.171866	0.023284	1.36324e-05	6.7236e-06	0.938853	0.268334
Amino Acid	Urea cycle; Arginine and Proline Metabolism	ornithine	1.00495	0.0191251	0.140648	0.0195992	0.0156536	0.00407876	0.267584	0.112108
Amino Acid	Urea cycle; Arginine and Proline Metabolism	urea	0.993967	0.02281	0.0822101	0.0119851	0.0510363	0.0111168	0.0687479	0.0406132
Amino Acid	Urea cycle; Arginine and Proline Metabolism	arginine	0.993823	0.0544012	0.01092	0.00180261	0.000227047	9.22198e-05	0.00637868	0.00573636
Amino Acid	Urea cycle; Arginine and Proline Metabolism	trans-4-hydroxyproline	0.966381	0.0254167	0.579383	0.0678678	0.108304	0.0216763	0.770596	0.23248
Amino Acid	Urea cycle; Arginine and Proline Metabolism	N-acetylarginine	0.924006	0.0331051	0.587372	0.0685044	0.407223	0.0652398	0.59032	0.197192
Amino Acid	Urea cycle; Arginine and Proline Metabolism	N-alpha-acetylornithine	0.885965	0.0294961	0.220237	0.0287482	0.927745	0.129153	0.193236	0.0866132
Amino Acid	Urea cycle; Arginine and Proline Metabolism	N-delta-acetylornithine	0.839114	0.0415186	0.0984138	0.0140795	9.76888e-08	6.54886e-08	0.418419	0.154247
Amino Acid	Urea cycle; Arginine and Proline Metabolism	citrulline	0.819346	0.0483193	0.0225067	0.00357239	1.80016e-05	8.69228e-06	0.538125	0.183967
Amino Acid	Urea cycle; Arginine and Proline Metabolism	argininate*	0.797998	0.0732528	0.548295	0.0646497	0.147047	0.028204	0.43648	0.158424
Amino Acid	Urea cycle; Arginine and Proline Metabolism	N-acetylproline	0.792053	0.0793471	0.0857363	0.0124316	0.904616	0.1267	0.164066	0.0767284
Amino Acid	Urea cycle; Arginine and Proline Metabolism	2-oxoarginine*	0.486246	0.042536	1.27946e-09	4.40013e-10	0.0394538	0.00911121	0.00254038	0.00256198
Carbohydrate	Advanced Glycation End-product	N6-carboxymethyllysine	0.371754	0.03799	7.77019e-12	3.44516e-12	0.0236054	0.00580048	5.88497e-06	1.09329e-05
Carbohydrate	Aminosugar Metabolism	N-acetylneuraminate	0.918036	0.0386149	0.58373	0.068228	0.585193	0.0886119	0.635799	0.207221
Carbohydrate	Aminosugar Metabolism	erythronate*	0.860141	0.0675077	2.40682e-05	5.47136e-06	0.00076028	0.000269214	1.13763e-09	4.86736e-09
Carbohydrate	Aminosugar Metabolism	N-acetylglucosaminylasparagine	0.845768	0.07083	0.252201	0.0321387	0.189351	0.0348654	0.384329	0.143935
Carbohydrate	Aminosugar Metabolism	N-acetylglucosamine/N-acetylgalactosamine	0.743576	0.0240452	2.45419e-09	8.07763e-10	4.10415e-05	1.87674e-05	0.0170155	0.0128143
Carbohydrate	Disaccharides and Oligosaccharides	lactose	0.860984	0.0410014	0.0528466	0.00794167	0.373933	0.0606098	0.0143947	0.0111902
Carbohydrate	Fructose, Mannose and Galactose Metabolism	mannose-6-phosphate	4.29096	1.26005	2.80877e-10	1.03211e-10	6.98763e-08	4.87363e-08	0.00110313	0.00124601
Carbohydrate	Fructose, Mannose and Galactose Metabolism	mannose	1.64779	0.235935	0.000103512	2.21248e-05	0.016081	0.00417436	0.0956958	0.0513739
Carbohydrate	Fructose, Mannose and Galactose Metabolism	fructose	0.606849	0.0341891	4.17791e-08	1.20506e-08	2.96076e-10	3.1452e-10	0.0092785	0.00784994
Carbohydrate	Fructose, Mannose and Galactose Metabolism	galactonate	0.584798	0.128629	0.787577	0.0880269	0.19902	0.0362589	0.652923	0.210472
Carbohydrate	Fructose, Mannose and Galactose Metabolism	mannitol/sorbitol	0.112248	0.0151653	4.54742e-34	3.48522e-33	9.0677e-10	8.94452e-10	8.43591e-17	1.08279e-15
Carbohydrate	Glycogen Metabolism	maltose	1.00993	0.0855889	0.434889	0.0526669	0.796793	0.112973	0.383345	0.143935
Carbohydrate	Glycolysis, Gluconeogenesis, and Pyruvate Metabolism	pyruvate	2.86206	0.282093	1.60291e-27	3.4398e-27	7.10643e-27	4.90693e-25	5.9771e-21	6.29673e-19
Carbohydrate	Glycolysis, Gluconeogenesis, and Pyruvate Metabolism	lactate	2.81739	0.127707	6.1687e-26	1.00287e-25	1.80874e-15	4.62562e-15	3.01799e-09	1.12135e-08
Carbohydrate	Glycolysis, Gluconeogenesis, and Pyruvate Metabolism	3-phosphoglycerate	1.17875	0.165164	0.463917	0.0559299	0.000459134	0.000172298	1.6242e-06	3.42272e-06
Carbohydrate	Glycolysis, Gluconeogenesis, and Pyruvate Metabolism	glucose 6-phosphate	1.16998	0.0752159	9.22603e-06	2.19986e-06	6.15649e-07	3.76195e-07	0.00570281	0.00522845
Carbohydrate	Glycolysis, Gluconeogenesis, and Pyruvate Metabolism	glycerate	1.08291	0.0511697	1.76255e-06	4.56808e-07	1.69726e-11	2.11745e-11	0.0187811	0.0140302
Carbohydrate	Glycolysis, Gluconeogenesis, and Pyruvate Metabolism	phosphoenolpyruvate (PEP)	0.947152	0.112608	0.0110728	0.00182224	3.41178e-08	2.45396e-08	1.84819e-11	9.66472e-11
Carbohydrate	Glycolysis, Gluconeogenesis, and Pyruvate Metabolism	2,3-diphosphoglycerate	0.613727	0.0750991	2.65345e-14	1.61767e-14	9.40463e-13	1.38166e-12	5.42952e-15	4.79123e-14
Carbohydrate	Glycolysis, Gluconeogenesis, and Pyruvate Metabolism	glucose	0.5128	0.0560833	0.000438973	8.72243e-05	0.00325037	0.0009887	0.0030989	0.00308123
Carbohydrate	Glycolysis, Gluconeogenesis, and Pyruvate Metabolism	dihydroxyacetone phosphate (DHAP)	0.355709	0.0289713	3.4199e-12	1.62367e-12	0.00299392	0.000927028	2.52585e-05	4.00703e-05
Carbohydrate	Glycolysis, Gluconeogenesis, and Pyruvate Metabolism	Isobar: fructose 1,6-diphosphate, glucose 1,6-diphosphate, myo-inositol 1,4 or 1,3-diphosphate	0.313562	0.0281539	2.15491e-15	1.54146e-15	1.43568e-06	8.19289e-07	1.68815e-07	4.1095e-07
Carbohydrate	Glycolysis, Gluconeogenesis, and Pyruvate Metabolism	2-phosphoglycerate	0.291654	0.0849993	8.27215e-06	1.99011e-06	0.102253	0.0205846	0.420217	0.154507
Carbohydrate	Glycolysis, Gluconeogenesis, and Pyruvate Metabolism	fructose-6-phosphate	0.0255686	0.0043676	2.03274e-28	4.54396e-28	3.9113e-11	4.42741e-11	5.08551e-07	1.13972e-06
Carbohydrate	Nucleotide Sugar	UDP-glucose	0.964454	0.0288858	0.414929	0.0507075	8.33142e-05	3.59548e-05	1.72352e-05	2.82959e-05
Carbohydrate	Nucleotide Sugar	UDP-N-acetylglucosamine	0.915414	0.0273386	0.0317539	0.00495224	0.0408713	0.00937585	0.0007322	0.000854377
Carbohydrate	Nucleotide Sugar	UDP-N-acetylgalactosamine	0.868942	0.0544816	0.131668	0.0184436	0.319702	0.0537108	0.0106612	0.00880195
Carbohydrate	Nucleotide Sugar	UDP-galactose	0.850069	0.0448405	9.09588e-07	2.42779e-07	1.27435e-08	9.56441e-09	1.20345e-09	4.92972e-09
Carbohydrate	Nucleotide Sugar	UDP-glucuronate	0.547616	0.050315	8.5757e-11	3.43343e-11	0.000130198	5.48176e-05	9.47933e-06	1.67299e-05
Carbohydrate	Pentose Metabolism	arabonate/xylonate	0.702129	0.0533014	0.000152617	3.18592e-05	0.000475849	0.000173846	0.156012	0.0746693
Carbohydrate	Pentose Metabolism	ribulose/xylulose	0.689883	0.0552032	0.00371276	0.000663955	0.0105777	0.00287551	0.133895	0.0656411
Carbohydrate	Pentose Metabolism	ribonate	0.501369	0.0161998	7.85187e-19	6.90568e-19	1.4367e-08	1.0667e-08	0.0097336	0.00811373
Carbohydrate	Pentose Metabolism	ribitol	0.266371	0.0264866	6.9325e-21	7.15237e-21	5.58312e-07	3.44205e-07	0.0025342	0.00256198
Carbohydrate	Pentose Metabolism	arabitol/xylitol	0.217519	0.0234996	1.46927e-25	2.25214e-25	1.44456e-06	8.19289e-07	1.65808e-07	4.10711e-07
Carbohydrate	Pentose Phosphate Pathway	6-phosphogluconate	0.996115	0.0218417	0.0547083	0.00817565	0.00747624	0.00210705	0.900066	0.262022
Carbohydrate	Pentose Phosphate Pathway	ribulose/xylulose 5-phosphate	0.620512	0.0591816	2.9273e-08	8.67666e-09	0.00155718	0.000529664	8.48018e-09	2.54749e-08
Carbohydrate	Pentose Phosphate Pathway	sedoheptulose-7-phosphate	0.103683	0.00768742	3.50187e-29	1.1742e-28	2.65804e-17	1.41181e-16	7.7504e-06	1.38517e-05
Cofactors and Vitamins	Ascorbate and Aldarate Metabolism	gulonate*	0.800522	0.0540377	0.00248287	0.000453076	0.054082	0.0116697	0.0472108	0.0307176
Cofactors and Vitamins	Ascorbate and Aldarate Metabolism	threonate	0.637337	0.0499185	4.03506e-06	9.97593e-07	1.89787e-12	2.62093e-12	0.00831159	0.00724394
Cofactors and Vitamins	Biotin Metabolism	biotin	0.963728	0.0424076	0.323374	0.040346	0.0152524	0.00400442	0.695772	0.217346
Cofactors and Vitamins	Hemoglobin and Porphyrin Metabolism	biliverdin	0.442767	0.0708613	0.0148827	0.00242688	0.000423244	0.000161462	0.510262	0.177449
Cofactors and Vitamins	Hemoglobin and Porphyrin Metabolism	heme	0.39909	0.0633717	8.10896e-12	3.5659e-12	7.22009e-05	3.17542e-05	1.57696e-10	7.42173e-10
Cofactors and Vitamins	Nicotinate and Nicotinamide Metabolism	nicotinic acid mononucleotide (NaMN)	33.6405	3.18504	1.00535e-43	5.39364e-42	0.506495	0.0789459	4.17864e-13	3.10518e-12
Cofactors and Vitamins	Nicotinate and Nicotinamide Metabolism	nicotinate ribonucleoside	4.72732	0.666002	4.56483e-27	9.07036e-27	3.70861e-16	1.21941e-15	3.70861e-16	4.02785e-15
Cofactors and Vitamins	Nicotinate and Nicotinamide Metabolism	nicotinate adenine dinucleotide (NAAD+)	1.67674	0.159849	6.16028e-23	7.8689e-23	3.12756e-16	1.07978e-15	3.12756e-16	3.67985e-15
Cofactors and Vitamins	Nicotinate and Nicotinamide Metabolism	nicotinamide	1.37689	0.0349936	1.00992e-14	6.52787e-15	0.00346112	0.00104361	0.00142695	0.0015618
Cofactors and Vitamins	Nicotinate and Nicotinamide Metabolism	nicotinamide ribonucleotide (NMN)	1.1494	0.107296	0.00332187	0.000596038	0.142703	0.0276009	0.101429	0.0538378
Cofactors and Vitamins	Nicotinate and Nicotinamide Metabolism	1-methylnicotinamide	1.10706	0.034939	8.213e-05	1.76956e-05	2.60925e-09	2.37061e-09	0.977859	0.276682
Cofactors and Vitamins	Nicotinate and Nicotinamide Metabolism	trigonelline (N'-methylnicotinate)	0.802963	0.0288394	0.00151567	0.000281366	1.06916e-12	1.50662e-12	0.0927568	0.0505652
Cofactors and Vitamins	Nicotinate and Nicotinamide Metabolism	nicotinamide adenine dinucleotide (NAD+)	0.603731	0.0785389	0.0127842	0.00209744	0.0297235	0.00710168	0.0720441	0.0416883
Cofactors and Vitamins	Nicotinate and Nicotinamide Metabolism	nicotinamide riboside	0.404742	0.0159534	1.00352e-14	6.52787e-15	5.96441e-13	9.57761e-13	0.256064	0.107922
Cofactors and Vitamins	Pantothenate and CoA Metabolism	pantothenate	0.511074	0.0474752	6.01836e-14	3.54814e-14	4.3634e-06	2.28249e-06	3.30052e-09	1.19488e-08
Cofactors and Vitamins	Riboflavin Metabolism	riboflavin (Vitamin B2)	1.01441	0.0465102	0.0676476	0.00994312	0.101126	0.0204172	0.180675	0.0821914
Cofactors and Vitamins	Thiamine Metabolism	thiamin (Vitamin B1)	1.01719	0.0259261	0.00405895	0.000721057	2.24104e-06	1.22811e-06	0.314149	0.126554
Cofactors and Vitamins	Tocopherol Metabolism	alpha-tocopherol	0.841849	0.252003	0.347283	0.0431283	0.948362	0.131682	0.00631684	0.00571717
Cofactors and Vitamins	Vitamin B6 Metabolism	pyridoxal phosphate	3.29112	0.250798	7.94307e-23	9.91021e-23	0.0440106	0.00986653	0.00132982	0.00146686
Cofactors and Vitamins	Vitamin B6 Metabolism	pyridoxine (Vitamin B6)	1.1063	0.0351282	7.01876e-06	1.70385e-06	0.00612724	0.00174107	0.0288581	0.0197791
Cofactors and Vitamins	Vitamin B6 Metabolism	pyridoxamine	1.08454	0.0515801	1.31211e-06	3.43383e-07	3.03712e-16	1.07978e-15	0.018997	0.0141076
Cofactors and Vitamins	Vitamin B6 Metabolism	pyridoxate	0.841892	0.205083	0.476158	0.0570212	0.686207	0.099962	0.889914	0.260935
Cofactors and Vitamins	Vitamin B6 Metabolism	pyridoxal	0.797158	0.0300306	0.221045	0.0287837	3.35754e-13	5.65452e-13	0.164101	0.0767284
Cofactors and Vitamins	Vitamin B6 Metabolism	pyridoxine phosphate	0.632073	0.0513173	1.92875e-05	4.46016e-06	1.48842e-05	7.23764e-06	0.235654	0.102062
Energy	Oxidative Phosphorylation	acetylphosphate	0.795366	0.0826313	0.0902375	0.012979	0.0433116	0.00974145	0.000135551	0.00018581
Energy	Oxidative Phosphorylation	phosphate	0.683122	0.0357235	2.34241e-05	5.34759e-06	0.252153	0.0440784	0.444862	0.159941
Energy	TCA Cycle	fumarate	2.61478	0.146819	1.81028e-28	4.22261e-28	1.15652e-13	2.21824e-13	1.22204e-09	4.92972e-09
Energy	TCA Cycle	malate	2.47869	0.080337	3.24351e-32	1.74012e-31	1.74413e-16	7.08417e-16	1.30787e-10	6.36753e-10
Energy	TCA Cycle	succinate	1.92015	0.101921	9.43346e-18	7.33475e-18	2.05204e-09	1.91475e-09	4.47637e-05	6.72362e-05
Energy	TCA Cycle	aconitate [cis or trans]	0.9856	0.0514604	0.176091	0.0237365	0.332929	0.0555277	0.559718	0.189513
Energy	TCA Cycle	2-methylcitrate/homocitrate	0.927006	0.0728662	0.219317	0.028698	0.0217432	0.00543967	0.173633	0.0798547
Energy	TCA Cycle	succinylcarnitine (C4-DC)	0.891588	0.0198799	0.0350352	0.00543241	0.0498863	0.0109701	0.34426	0.134271
Energy	TCA Cycle	citrate	0.827674	0.0575952	0.393695	0.0482224	0.0500977	0.0109812	0.346651	0.134831
Energy	TCA Cycle	tricarballylate	0.739123	0.0535499	2.01424e-05	4.63788e-06	0.00523865	0.00152275	0.000196095	0.000261196
Energy	TCA Cycle	alpha-ketoglutarate	0.489439	0.0339207	3.18248e-13	1.6739e-13	2.09634e-13	3.77259e-13	0.000655654	0.00078451
Lipid	Carnitine Metabolism	carnitine	0.863321	0.0337441	0.0436806	0.00665747	2.42172e-09	2.22957e-09	0.280742	0.115901
Lipid	Carnitine Metabolism	deoxycarnitine	0.812095	0.0231507	4.8426e-05	1.07356e-05	0.0404823	0.00931755	0.114854	0.0591834
Lipid	Ceramides	ceramide (d18:1/14:0, d16:1/16:0)*	1.35633	0.0319764	8.84424e-15	5.85786e-15	0.00163778	0.000543688	0.0780418	0.044075
Lipid	Ceramides	ceramide (d18:1/17:0, d17:1/18:0)*	1.05074	0.0184063	0.00143716	0.000268651	0.176294	0.0326352	0.0961213	0.0514069
Lipid	Ceramides	ceramide (d16:1/24:1, d18:1/22:1)*	0.925461	0.0320698	0.911615	0.0986037	0.596506	0.0899163	0.210849	0.0918822
Lipid	Ceramides	ceramide (d18:1/20:0, d16:1/22:0, d20:1/18:0)*	0.874307	0.0502325	0.121082	0.0171397	0.648536	0.0958905	2.20385e-06	4.50961e-06
Lipid	Diacylglycerol	palmitoyl-oleoyl-glycerol (16:0/18:1) [2]*	6.18583	0.60762	2.06786e-37	3.69797e-36	6.18109e-16	1.74288e-15	6.18109e-16	6.23365e-15
Lipid	Diacylglycerol	palmitoyl-arachidonoyl-glycerol (16:0/20:4) [1]*	5.51123	0.732213	8.07881e-22	8.84534e-22	0.486778	0.0762167	0.00272572	0.0027294
Lipid	Diacylglycerol	palmitoyl-arachidonoyl-glycerol (16:0/20:4) [2]*	4.84048	0.435949	8.399e-25	1.18579e-24	0.0412356	0.00939696	0.000100526	0.000141934
Lipid	Diacylglycerol	stearoyl-linoleoyl-glycerol (18:0/18:2) [2]*	4.55509	0.430674	4.44217e-12	2.05448e-12	0.0748551	0.0154289	0.0920176	0.0503566
Lipid	Diacylglycerol	oleoyl-oleoyl-glycerol (18:1/18:1) [2]*	3.94712	0.40715	4.87778e-10	1.73683e-10	0.010954	0.00295455	0.0158348	0.012085
Lipid	Diacylglycerol	diacylglycerol (16:1/18:2 [2], 16:0/18:3 [1])*	1.84065	0.215579	1.45503e-09	4.90951e-10	0.0226951	0.00559669	0.00684329	0.00607678
Lipid	Diacylglycerol	stearoyl-arachidonoyl-glycerol (18:0/20:4) [2]*	1.67696	0.114509	4.15473e-21	4.37055e-21	4.2167e-09	3.59456e-09	4.2167e-09	1.45209e-08
Lipid	Diacylglycerol	palmitoyl-linolenoyl-glycerol (16:0/18:3) [2]*	1.59193	0.203945	7.54046e-09	2.32494e-09	1.4493e-05	7.09736e-06	1.4493e-05	2.46416e-05
Lipid	Diacylglycerol	stearoyl-arachidonoyl-glycerol (18:0/20:4) [1]*	1.41781	0.0907024	2.70115e-19	2.45618e-19	5.15465e-09	4.34054e-09	5.15465e-09	1.69253e-08
Lipid	Endocannabinoid	linoleoyl ethanolamide	1.66724	0.121615	1.37446e-09	4.69673e-10	0.00163721	0.000543688	0.39196	0.146405
Lipid	Endocannabinoid	oleoyl ethanolamide	1.40976	0.0572791	3.70457e-08	1.08605e-08	0.138131	0.0268672	0.458519	0.163069
Lipid	Endocannabinoid	palmitoyl ethanolamide	1.22984	0.0486819	1.15823e-06	3.06099e-07	7.1757e-05	3.17542e-05	0.633165	0.206937
Lipid	Endocannabinoid	stearoyl ethanolamide	1.09967	0.0253147	3.69484e-10	1.33936e-10	9.89486e-13	1.4234e-12	0.305664	0.124371
Lipid	Fatty Acid Metabolism (Acyl Choline)	stearoylcholine*	0.719926	0.0258064	0.00157757	0.000291847	1.21788e-06	7.18746e-07	0.602331	0.200574
Lipid	Fatty Acid Metabolism (Acyl Choline)	oleoylcholine	0.677598	0.0175492	5.37658e-13	2.80048e-13	0.0013046	0.000454958	0.252663	0.107922
Lipid	Fatty Acid Metabolism (Acyl Choline)	palmitoylcholine	0.629945	0.0189056	1.26191e-11	5.41603e-12	0.00055607	0.00019998	0.128212	0.063517
Lipid	Fatty Acid Metabolism (also BCAA Metabolism)	propionylcarnitine (C3)	0.870606	0.019939	0.000421988	8.4161e-05	2.71741e-13	4.69086e-13	0.00527321	0.00489821
Lipid	Fatty Acid Metabolism (also BCAA Metabolism)	butyrylcarnitine (C4)	0.712731	0.0674335	0.00968773	0.0016141	3.91744e-05	1.8033e-05	0.190714	0.0860288
Lipid	Fatty Acid Metabolism (also BCAA Metabolism)	methylmalonate (MMA)	0.606846	0.168446	0.81833	0.090896	0.194538	0.0356304	0.58482	0.196598
Lipid	Fatty Acid Metabolism(Acyl Carnitine)	3-hydroxybutyrylcarnitine (2)	0.944384	0.0277973	0.427752	0.0520375	8.09986e-05	3.51753e-05	0.162364	0.0767284
Lipid	Fatty Acid Metabolism(Acyl Carnitine)	3-hydroxybutyrylcarnitine (1)	0.872162	0.0259964	0.00787711	0.00134159	0.00165104	0.00054432	0.103113	0.0545265
Lipid	Fatty Acid Metabolism(Acyl Carnitine)	acetylcarnitine (C2)	0.86368	0.0163815	7.91977e-05	1.72719e-05	3.65109e-12	4.94323e-12	0.357392	0.137494
Lipid	Fatty Acid Metabolism(Acyl Carnitine)	linolenoylcarnitine (C18:3)*	0.806507	0.0309698	0.000906889	0.000173145	4.83556e-07	3.00803e-07	0.278476	0.115302
Lipid	Fatty Acid Metabolism(Acyl Carnitine)	cerotoylcarnitine (C26)*	0.792903	0.0458074	0.00411825	0.000729178	1.13674e-07	7.54721e-08	0.0237013	0.016732
Lipid	Fatty Acid Metabolism(Acyl Carnitine)	arachidoylcarnitine (C20)*	0.789757	0.0230872	2.58195e-06	6.47287e-07	0.155961	0.0296016	0.268966	0.112353
Lipid	Fatty Acid Metabolism(Acyl Carnitine)	hexanoylcarnitine (C6)	0.783153	0.0264991	0.00084947	0.000162762	7.15943e-13	1.09856e-12	0.0864631	0.0479395
Lipid	Fatty Acid Metabolism(Acyl Carnitine)	behenoylcarnitine (C22)*	0.778466	0.0554743	0.173444	0.0234387	0.381158	0.0616361	0.989513	0.279388
Lipid	Fatty Acid Metabolism(Acyl Carnitine)	cis-4-decenoylcarnitine (C10:1)	0.774906	0.0314146	3.53222e-05	7.9289e-06	8.98993e-07	5.44515e-07	0.0271172	0.0189376
Lipid	Fatty Acid Metabolism(Acyl Carnitine)	adrenoylcarnitine (C22:4)*	0.752345	0.0363266	0.0014874	0.000277076	7.44171e-10	7.55652e-10	0.805751	0.240517
Lipid	Fatty Acid Metabolism(Acyl Carnitine)	octanoylcarnitine (C8)	0.743325	0.0314379	1.9917e-06	5.08826e-07	4.40123e-10	4.53584e-10	0.0526564	0.0334891
Lipid	Fatty Acid Metabolism(Acyl Carnitine)	stearoylcarnitine (C18)	0.721383	0.0242438	5.06368e-09	1.59801e-09	0.316899	0.0535783	0.0358358	0.0238664
Lipid	Fatty Acid Metabolism(Acyl Carnitine)	margaroylcarnitine*	0.708228	0.0141707	8.54105e-13	4.36401e-13	0.0214951	0.00539715	0.287371	0.117948
Lipid	Fatty Acid Metabolism(Acyl Carnitine)	linoleoylcarnitine (C18:2)*	0.695444	0.0259744	4.88844e-10	1.73683e-10	7.33025e-08	5.06147e-08	0.484125	0.169613
Lipid	Fatty Acid Metabolism(Acyl Carnitine)	oleoylcarnitine (C18:1)	0.695332	0.0188457	6.89932e-12	3.13681e-12	0.000150344	6.25369e-05	0.588655	0.197192
Lipid	Fatty Acid Metabolism(Acyl Carnitine)	eicosenoylcarnitine (C20:1)*	0.692796	0.0284347	3.65347e-09	1.18076e-09	6.44316e-13	1.01112e-12	0.206754	0.0903767
Lipid	Fatty Acid Metabolism(Acyl Carnitine)	laurylcarnitine (C12)	0.68609	0.0314277	1.04797e-10	4.10383e-11	1.68347e-08	1.23662e-08	0.0346616	0.0233042
Lipid	Fatty Acid Metabolism(Acyl Carnitine)	palmitoleoylcarnitine (C16:1)*	0.681072	0.0235452	1.44662e-10	5.6239e-11	8.46143e-08	5.7847e-08	0.854268	0.253925
Lipid	Fatty Acid Metabolism(Acyl Carnitine)	dihomo-linoleoylcarnitine (C20:2)*	0.678248	0.0284187	6.70385e-07	1.81645e-07	3.31694e-15	7.89766e-15	0.661224	0.212179
Lipid	Fatty Acid Metabolism(Acyl Carnitine)	pentadecanoylcarnitine (C15)*	0.670974	0.0154399	3.45438e-12	1.62566e-12	0.125379	0.0247351	0.478758	0.168569
Lipid	Fatty Acid Metabolism(Acyl Carnitine)	arachidonoylcarnitine (C20:4)	0.66963	0.0222346	6.96913e-12	3.14192e-12	1.21221e-08	9.2541e-09	0.678028	0.215126
Lipid	Fatty Acid Metabolism(Acyl Carnitine)	dihomo-linolenoylcarnitine (20:3n3 or 6)*	0.657238	0.0266137	5.61828e-12	2.57621e-12	1.07838e-06	6.41908e-07	0.674584	0.214515
Lipid	Fatty Acid Metabolism(Acyl Carnitine)	decanoylcarnitine (C10)	0.652018	0.0426925	1.00809e-06	2.67739e-07	1.2196e-08	9.2541e-09	0.0956598	0.0513739
Lipid	Fatty Acid Metabolism(Acyl Carnitine)	docosapentaenoylcarnitine (C22:5n3)*	0.627913	0.0303081	3.8287e-10	1.37857e-10	2.14159e-06	1.183e-06	0.630553	0.206582
Lipid	Fatty Acid Metabolism(Acyl Carnitine)	myristoylcarnitine (C14)	0.594397	0.0183664	1.34706e-13	7.45038e-14	6.73697e-06	3.49761e-06	0.396362	0.147659
Lipid	Fatty Acid Metabolism(Acyl Carnitine)	palmitoylcarnitine (C16)	0.58565	0.0205273	7.96713e-14	4.64598e-14	0.00225792	0.000725149	0.36069	0.138386
Lipid	Fatty Acid Metabolism(Acyl Carnitine)	myristoleoylcarnitine (C14:1)*	0.580884	0.0302668	9.4417e-14	5.332e-14	8.17185e-12	1.08511e-11	0.328479	0.130094
Lipid	Fatty Acid Synthesis	malonylcarnitine	0.842384	0.0337035	0.005489	0.000953011	0.349508	0.0571877	0.115655	0.0593797
Lipid	Fatty Acid Synthesis	2-methylmalonylcarnitine (C4-DC)	0.798872	0.083883	0.198613	0.0263098	0.4489	0.0707674	0.445191	0.159941
Lipid	Fatty Acid, Dicarboxylate	2-hydroxyglutarate	1.8493	0.0497262	1.23395e-25	1.94707e-25	6.34529e-05	2.82669e-05	0.000802037	0.000928196
Lipid	Fatty Acid, Dicarboxylate	adipate	0.840924	0.0394628	0.30444	0.0383403	0.857157	0.121283	0.685832	0.216145
Lipid	Fatty Acid, Dicarboxylate	azelate (nonanedioate)	0.520411	0.155959	0.158634	0.0216554	0.202498	0.0367956	0.532315	0.183253
Lipid	Fatty Acid, Monohydroxy	13-HODE + 9-HODE	1.57689	0.205587	2.61615e-05	5.89725e-06	0.0374246	0.00873018	0.310315	0.12554
Lipid	Fatty Acid, Monohydroxy	2-hydroxystearate	1.45297	0.0335341	1.37982e-11	5.82882e-12	0.0309309	0.00733936	0.0426157	0.0278562
Lipid	Glycerolipid Metabolism	glycerol	7.42422	0.983574	1.38898e-26	2.56958e-26	5.73075e-16	1.72045e-15	3.54395e-08	9.62254e-08
Lipid	Glycerolipid Metabolism	glycerophosphoglycerol	5.28624	0.228484	8.07343e-30	3.09381e-29	0.0391728	0.00907666	0.0131331	0.0104761
Lipid	Glycerolipid Metabolism	glycerol 3-phosphate	0.85968	0.134957	0.000767453	0.000148105	0.000158996	6.53483e-05	3.01402e-08	8.34414e-08
Lipid	Inositol Metabolism	inositol 1-phosphate (I1P)	2.57964	0.228051	1.69948e-13	9.20965e-14	0.0226871	0.00559669	0.0226871	0.0160965
Lipid	Inositol Metabolism	myo-inositol	1.00668	0.0160731	0.0252967	0.00396827	0.00234772	0.000743615	0.902088	0.262071
Lipid	Long Chain Fatty Acid	oleate/vaccenate (18:1)	1.29139	0.0399443	6.12516e-09	1.89948e-09	0.00594931	0.0016975	0.0538164	0.0337375
Lipid	Long Chain Fatty Acid	10-nonadecenoate (19:1n9)	1.19761	0.110477	0.000536784	0.000105102	0.313006	0.0531026	0.780403	0.234437
Lipid	Long Chain Fatty Acid	eicosenoate (20:1)	1.15692	0.100166	0.000371743	7.46956e-05	0.0664147	0.0138546	0.558669	0.189513
Lipid	Long Chain Fatty Acid	10-heptadecenoate (17:1n7)	1.0495	0.0529328	0.02122	0.00337815	0.0272263	0.00655037	0.935734	0.268015
Lipid	Long Chain Fatty Acid	erucate (22:1n9)	1.03406	0.0548603	0.0101316	0.00167763	0.0004815	0.000174985	0.879793	0.258788
Lipid	Lysolipid	1-stearoyl-GPG (18:0)	4.69492	0.809842	4.15608e-26	6.96782e-26	3.33919e-17	1.64692e-16	3.33919e-17	4.71462e-16
Lipid	Lysolipid	1-palmitoyl-GPG (16:0)*	3.51114	0.504081	2.57029e-27	5.30362e-27	6.07903e-18	3.81592e-17	6.07903e-18	1.07288e-16
Lipid	Lysolipid	1-stearoyl-GPI (18:0)	2.57934	0.355419	2.00341e-11	8.39697e-12	0.0139048	0.00369274	0.041905	0.027519
Lipid	Lysolipid	1-oleoyl-GPI (18:1)*	2.46492	0.269872	6.74921e-20	6.42743e-20	3.92653e-08	2.79509e-08	3.92653e-08	1.04602e-07
Lipid	Lysolipid	1-stearoyl-GPE (18:0)	1.67238	0.050811	6.82887e-20	6.42743e-20	0.318663	0.0536669	0.202446	0.0896034
Lipid	Lysolipid	1-arachidonoyl-GPI (20:4)*	1.50856	0.122345	3.08935e-12	1.50674e-12	4.20725e-05	1.91123e-05	4.20725e-05	6.45678e-05
Lipid	Lysolipid	1-palmitoyl-GPE (16:0)	1.49512	0.0518929	2.06895e-18	1.76186e-18	0.283996	0.048419	0.198339	0.0880614
Lipid	Lysolipid	1-oleoyl-GPS (18:1)	1.48899	0.188326	5.59715e-07	1.52428e-07	0.00156969	0.000531301	0.00156969	0.00169179
Lipid	Lysolipid	1-oleoyl-GPE (18:1)	1.0079	0.0849728	0.659638	0.0757795	3.20274e-05	1.49423e-05	5.74394e-06	1.08132e-05
Lipid	Lysolipid	1-stearoyl-GPS (18:0)*	0.930196	0.0460884	0.589229	0.068572	0.526446	0.0813213	0.0354407	0.0237151
Lipid	Lysolipid	1-arachidonoyl-GPE (20:4n6)*	0.766169	0.0596323	0.00459876	0.000808917	0.000230514	9.30808e-05	0.066835	0.0404569
Lipid	Lysolipid	1-linoleoyl-GPE (18:2)*	0.67162	0.0858808	5.02842e-07	1.38344e-07	2.88056e-07	1.84167e-07	3.89321e-07	9.01121e-07
Lipid	Lysolipid	1-arachidonoyl-GPC (20:4n6)*	0.613498	0.0895286	1.0282e-09	3.58196e-10	5.63128e-09	4.62898e-09	2.36002e-08	6.80026e-08
Lipid	Lysolipid	1-linoleoyl-GPC (18:2)	0.298771	0.0390536	7.53311e-24	1.03627e-23	1.9374e-13	3.61557e-13	1.50868e-13	1.18339e-12
Lipid	Lysolipid	2-palmitoyl-GPC (16:0)*	0.249338	0.0297344	4.80934e-20	4.7781e-20	3.30961e-07	2.09657e-07	4.77957e-07	1.08843e-06
Lipid	Lysolipid	1-stearoyl-GPC (18:0)	0.245804	0.0423148	9.97115e-29	2.8155e-28	4.5155e-19	5.19652e-18	3.84225e-19	1.08498e-17
Lipid	Lysolipid	1-oleoyl-GPC (18:1)	0.221764	0.0403774	4.24691e-32	2.0713e-31	5.47941e-20	9.45871e-19	8.91948e-21	6.29673e-19
Lipid	Lysolipid	1-palmitoyl-GPC (16:0)	0.202247	0.0348879	5.92088e-31	2.64709e-30	3.97725e-17	1.83084e-16	3.44585e-18	6.95031e-17
Lipid	Lysoplasmalogen	1-(1-enyl-stearoyl)-GPE (P-18:0)*	1.02074	0.0328056	0.0369241	0.00569238	0.576545	0.0876871	0.866048	0.255811
Lipid	Lysoplasmalogen	1-(1-enyl-palmitoyl)-GPE (P-16:0)*	0.959395	0.0327688	0.875627	0.095493	0.267747	0.046335	0.8752	0.257975
Lipid	Lysoplasmalogen	1-(1-enyl-oleoyl)-2-oleoyl-GPE (P-18:1/18:1)*	0.920193	0.0519023	0.858112	0.0943381	0.582555	0.0884063	0.265211	0.111444
Lipid	Lysoplasmalogen	1-(1-enyl-oleoyl)-2-linoleoyl-GPE (P-18:1/18:2)*	0.874021	0.0432266	0.180681	0.0242335	0.226145	0.0404537	0.834986	0.248717
Lipid	Lysoplasmalogen	1-(1-enyl-oleoyl)-GPE (P-18:1)*	0.845408	0.0360341	0.000410694	8.22142e-05	0.000718015	0.000255558	0.027228	0.0189376
Lipid	Lysoplasmalogen	1-(1-enyl-palmitoyl)-GPC (P-16:0)*	0.776563	0.0314349	9.71858e-06	2.29689e-06	0.156477	0.0296016	0.0519968	0.0333703
Lipid	Medium Chain Fatty Acid	caproate (6:0)	0.972921	0.162827	0.198598	0.0263098	0.383584	0.0618835	0.13235	0.06511
Lipid	Medium Chain Fatty Acid	heptanoate (7:0)	0.896174	0.111507	0.703262	0.0800761	0.782028	0.111276	0.471149	0.166304
Lipid	Medium Chain Fatty Acid	caprylate (8:0)	0.80179	0.336936	0.469667	0.0563697	0.783216	0.111276	0.951575	0.271421
Lipid	Mevalonate Metabolism	3-hydroxy-3-methylglutarate	0.48257	0.142764	0.03769	0.00577725	0.16524	0.0308369	0.0532473	0.0335626
Lipid	Monoacylglycerol	1-oleoylglycerol (18:1)	2.59081	0.369905	3.42276e-08	1.00895e-08	0.341301	0.0563792	0.338754	0.132858
Lipid	Phosphatidylserine (PS)	1-stearoyl-2-oleoyl-GPS (18:0/18:1)	1.24173	0.0243324	2.03574e-10	7.69124e-11	0.0502551	0.0109812	0.13005	0.0642023
Lipid	Phosphatidylserine (PS)	1-stearoyl-2-arachidonoyl-GPS (18:0/20:4)	0.871276	0.019753	0.00465927	0.000816883	0.317361	0.0535783	0.743373	0.226689
Lipid	Phospholipid Metabolism	phosphoethanolamine	13.567	1.14314	4.79188e-36	4.28468e-35	1.29405e-06	7.50868e-07	1.66293e-09	6.52193e-09
Lipid	Phospholipid Metabolism	glycerophosphoinositol*	3.55742	0.151628	2.85252e-33	1.71467e-32	8.00425e-05	3.49801e-05	0.0168858	0.0128143
Lipid	Phospholipid Metabolism	choline phosphate	2.53624	0.102749	4.30536e-30	1.77676e-29	1.60787e-06	9.0262e-07	1.29181e-07	3.25699e-07
Lipid	Phospholipid Metabolism	cytidine-5'-diphosphoethanolamine	2.31259	0.115025	4.84979e-23	6.34604e-23	0.000140249	5.86914e-05	1.90242e-09	7.25957e-09
Lipid	Phospholipid Metabolism	1-palmitoyl-2-oleoyl-GPG (16:0/18:1)	1.65248	0.0449805	6.2918e-18	5.1144e-18	5.89368e-05	2.64256e-05	0.00072191	0.000854377
Lipid	Phospholipid Metabolism	1-stearoyl-2-linoleoyl-GPI (18:0/18:2)	1.61368	0.0668731	1.17285e-11	5.07438e-12	0.0176725	0.00455324	0.014778	0.0113397
Lipid	Phospholipid Metabolism	cytidine 5'-diphosphocholine	1.52046	0.0510337	6.5889e-18	5.27596e-18	0.000197422	8.06615e-05	3.17451e-05	4.98012e-05
Lipid	Phospholipid Metabolism	1-stearoyl-2-oleoyl-GPE (18:0/18:1)	1.4072	0.0355957	2.48041e-16	1.87426e-16	3.51478e-06	1.86687e-06	4.38922e-06	8.54214e-06
Lipid	Phospholipid Metabolism	1-stearoyl-2-linoleoyl-GPE (18:0/18:2)*	1.31968	0.0724439	5.14678e-09	1.61474e-09	0.00144873	0.000497679	0.0170627	0.0128143
Lipid	Phospholipid Metabolism	1-linoleoyl-2-linolenoyl-GPC (18:2/18:3)*	1.31796	0.0776102	8.97859e-06	2.15042e-06	0.0168163	0.00434889	0.238437	0.102951
Lipid	Phospholipid Metabolism	1-stearoyl-2-oleoyl-GPC (18:0/18:1)	1.31066	0.0229106	2.46198e-14	1.5182e-14	0.00494745	0.00145369	0.037448	0.024707
Lipid	Phospholipid Metabolism	1-palmitoyl-2-oleoyl-GPE (16:0/18:1)	1.27633	0.026372	8.96442e-14	5.11632e-14	0.000472522	0.000173846	0.000730344	0.000854377
Lipid	Phospholipid Metabolism	1-palmitoyl-2-palmitoleoyl-GPC (16:0/16:1)*	1.26956	0.031749	2.19755e-15	1.55127e-15	1.00705e-05	5.15082e-06	2.29872e-08	6.76161e-08
Lipid	Phospholipid Metabolism	1-palmitoyl-2-alpha-linolenoyl-GPC (16:0/18:3n3)*	1.2614	0.021242	5.84513e-15	3.96945e-15	1.25242e-06	7.32867e-07	1.67674e-05	2.78518e-05
Lipid	Phospholipid Metabolism	1-stearoyl-2-linoleoyl-GPS (18:0/18:2)	1.21357	0.0244567	2.09277e-11	8.70353e-12	0.0201314	0.00511051	0.0487566	0.0315779
Lipid	Phospholipid Metabolism	1-palmitoyl-2-linoleoyl-GPE (16:0/18:2)	1.20809	0.0250249	9.13685e-12	3.98524e-12	0.0040715	0.00121178	0.00331773	0.003253
Lipid	Phospholipid Metabolism	1-palmitoyl-2-stearoyl-GPE (16:0/18:0)*	1.1588	0.0640177	3.61975e-06	9.03241e-07	0.266373	0.0462843	0.00211722	0.00219803
Lipid	Phospholipid Metabolism	1,2-dioleoyl-GPE (18:1/18:1)	1.13097	0.0466988	2.23053e-05	5.11393e-06	0.00444259	0.00131093	0.00350257	0.00341055
Lipid	Phospholipid Metabolism	1-palmitoyl-2-oleoyl-GPC (16:0/18:1)	1.12758	0.0274485	9.9846e-08	2.81929e-08	0.018772	0.00480069	0.10791	0.0566391
Lipid	Phospholipid Metabolism	1-oleoyl-2-arachidonoyl-GPE (18:1/20:4)*	1.10954	0.0260197	7.49688e-06	1.81172e-06	0.679768	0.0995401	0.10978	0.057407
Lipid	Phospholipid Metabolism	1,2-dipalmitoyl-GPE (16:0/16:0)*	1.10547	0.0248776	1.27236e-06	3.34613e-07	0.00564721	0.00162473	0.0049952	0.00467069
Lipid	Phospholipid Metabolism	1-stearoyl-2-arachidonoyl-GPE (18:0/20:4)	1.07185	0.0204712	0.000201625	4.12863e-05	0.230534	0.0409207	0.254784	0.107922
Lipid	Phospholipid Metabolism	1-oleoyl-2-linoleoyl-GPE (18:1/18:2)*	1.04465	0.0301252	0.000444212	8.79395e-05	0.0207183	0.00524023	0.0197365	0.0143849
Lipid	Phospholipid Metabolism	1,2-dilinoleoyl-GPE (18:2/18:2)*	1.04188	0.0531857	0.00955511	0.00159696	0.0430262	0.0097089	0.0109015	0.00889706
Lipid	Phospholipid Metabolism	1-stearoyl-2-arachidonoyl-GPC (18:0/20:4)	1.0317	0.0332264	0.00193501	0.00035552	0.0270254	0.00652476	0.00976931	0.00811373
Lipid	Phospholipid Metabolism	1-palmitoyl-2-arachidonoyl-GPE (16:0/20:4)*	1.03158	0.0186889	0.00254761	0.000461748	0.349173	0.0571877	0.191425	0.0860746
Lipid	Phospholipid Metabolism	1,2-dipalmitoyl-GPC (16:0/16:0)	1.02787	0.0230117	0.00727728	0.00125135	0.143145	0.027609	0.931416	0.267835
Lipid	Phospholipid Metabolism	glycerophosphoethanolamine	0.987358	0.0339496	0.145969	0.0202354	0.00233497	0.000742985	0.098255	0.0523497
Lipid	Phospholipid Metabolism	1-stearoyl-2-linoleoyl-GPC (18:0/18:2)*	0.985076	0.0142175	0.230098	0.0297153	0.276024	0.0472934	0.862843	0.255399
Lipid	Phospholipid Metabolism	1-palmitoyl-2-oleoyl-GPI (16:0/18:1)*	0.983876	0.0367381	0.284397	0.0359004	0.410051	0.0655409	0.895913	0.261352
Lipid	Phospholipid Metabolism	1-palmitoyl-2-arachidonoyl-GPC (16:0/20:4n6)	0.953066	0.024737	0.564496	0.0664139	6.69016e-08	4.71377e-08	0.255967	0.107922
Lipid	Phospholipid Metabolism	1,2-dilinoleoyl-GPC (18:2/18:2)	0.950883	0.0316518	0.498342	0.0595449	1.70296e-09	1.63317e-09	0.00933915	0.00784994
Lipid	Phospholipid Metabolism	1-palmitoyl-2-stearoyl-GPC (16:0/18:0)	0.950671	0.0181416	0.88748	0.096204	0.334507	0.0556564	0.281947	0.116059
Lipid	Phospholipid Metabolism	1-palmitoyl-2-linoleoyl-GPI (16:0/18:2)	0.94249	0.0359144	0.821032	0.0910077	0.42537	0.0676761	0.904401	0.262203
Lipid	Phospholipid Metabolism	1-stearoyl-2-arachidonoyl-GPI (18:0/20:4)	0.915251	0.0200478	0.106352	0.0150944	0.163367	0.0306531	0.429566	0.156876
Lipid	Phospholipid Metabolism	1-palmitoyl-2-linoleoyl-GPC (16:0/18:2)	0.91304	0.0250621	0.196685	0.0262488	0.00399186	0.00119322	0.861363	0.255399
Lipid	Phospholipid Metabolism	1-oleoyl-2-linoleoyl-GPC (18:1/18:2)*	0.89959	0.0484573	0.419929	0.051202	0.000283169	0.000111094	0.0093405	0.00784994
Lipid	Phospholipid Metabolism	choline	0.884617	0.0195087	0.00909901	0.00152548	0.0225429	0.00559669	0.147339	0.0709994
Lipid	Phospholipid Metabolism	1-linoleoyl-2-arachidonoyl-GPC (18:2/20:4n6)*	0.859243	0.0424753	0.511793	0.0610162	9.84745e-09	7.90648e-09	0.334566	0.131949
Lipid	Phospholipid Metabolism	1-palmitoyl-2-linoleoyl-GPA (16:0/18:2)*	0.79531	0.0363269	0.00834194	0.00141626	0.548349	0.0843274	0.0917344	0.0503566
Lipid	Phospholipid Metabolism	1-palmitoyl-2-arachidonoyl-GPA (16:0/20:4)*	0.782757	0.0474249	0.0199136	0.00317961	0.135823	0.0264929	0.0323147	0.0218303
Lipid	Phospholipid Metabolism	1-stearoyl-2-linoleoyl-GPA (18:0/18:2)*	0.755317	0.0564749	0.016966	0.0027416	0.15818	0.029842	0.113507	0.0587036
Lipid	Phospholipid Metabolism	1-palmitoyl-2-arachidonoyl-GPI (16:0/20:4)*	0.713354	0.0570934	0.0152467	0.00247871	0.285257	0.0485141	0.768179	0.232247
Lipid	Phospholipid Metabolism	trimethylamine N-oxide	0.696604	0.0340957	0.0658727	0.00973559	8.72539e-17	3.7655e-16	0.194345	0.0868342
Lipid	Phospholipid Metabolism	glycerophosphorylcholine (GPC)	0.639948	0.0284342	5.57691e-11	2.26664e-11	0.192238	0.0353029	0.00167701	0.00178029
Lipid	Plasmalogen	1-(1-enyl-palmitoyl)-2-oleoyl-GPC (P-16:0/18:1)*	1.08299	0.0287542	4.16922e-06	1.02604e-06	9.28863e-06	4.78636e-06	0.0938576	0.0507732
Lipid	Plasmalogen	1-(1-enyl-palmitoyl)-2-palmitoleoyl-GPC (P-16:0/16:1)*	1.05667	0.0333785	7.63457e-08	2.16714e-08	2.13081e-13	3.77259e-13	0.243596	0.104858
Lipid	Plasmalogen	1-(1-enyl-stearoyl)-2-linoleoyl-GPE (P-18:0/18:2)*	1.03637	0.0404908	0.00863746	0.00145841	0.206265	0.0373817	0.471063	0.166304
Lipid	Plasmalogen	1-(1-enyl-palmitoyl)-2-palmitoyl-GPC (P-16:0/16:0)*	1.0013	0.0254342	0.0536219	0.00803568	0.663565	0.097903	0.324529	0.129071
Lipid	Plasmalogen	1-(1-enyl-stearoyl)-2-oleoyl-GPE (P-18:0/18:1)	0.99815	0.0228618	0.0506572	0.00767717	0.12287	0.0243795	0.0755242	0.0433886
Lipid	Plasmalogen	1-(1-enyl-palmitoyl)-2-oleoyl-GPE (P-16:0/18:1)*	0.974748	0.0168998	0.230414	0.0297153	0.350779	0.05726	0.454792	0.162272
Lipid	Plasmalogen	1-(1-enyl-stearoyl)-2-arachidonoyl-GPE (P-18:0/20:4)*	0.961746	0.0174894	0.518648	0.0616964	0.387784	0.0624152	0.66789	0.213831
Lipid	Plasmalogen	1-(1-enyl-palmitoyl)-2-linoleoyl-GPC (P-16:0/18:2)*	0.957381	0.0265982	0.370402	0.0456896	0.229607	0.0408613	0.121406	0.0612194
Lipid	Plasmalogen	1-(1-enyl-palmitoyl)-2-linoleoyl-GPE (P-16:0/18:2)*	0.956198	0.0184574	0.662995	0.0760024	0.358463	0.0583763	0.172789	0.0797258
Lipid	Plasmalogen	1-(1-enyl-palmitoyl)-2-arachidonoyl-GPE (P-16:0/20:4)*	0.955084	0.0157968	0.677492	0.0774987	0.163972	0.0306833	0.53766	0.183967
Lipid	Plasmalogen	1-(1-enyl-palmitoyl)-2-arachidonoyl-GPC (P-16:0/20:4)*	0.881544	0.0201978	0.00657461	0.00113416	0.0240925	0.00589916	0.891821	0.260935
Lipid	Polyunsaturated Fatty Acid (n3 and n6)	docosahexaenoate (DHA; 22:6n3)	1.55869	0.0930333	1.64562e-10	6.30616e-11	0.0152458	0.00400442	0.0128765	0.0103298
Lipid	Polyunsaturated Fatty Acid (n3 and n6)	docosapentaenoate (n6 DPA; 22:5n6)	1.55841	0.184465	7.97181e-07	2.13841e-07	0.685308	0.099962	0.657772	0.211552
Lipid	Polyunsaturated Fatty Acid (n3 and n6)	docosapentaenoate (n3 DPA; 22:5n3)	1.54358	0.078333	1.37074e-11	5.82882e-12	0.0354311	0.00829317	0.0680742	0.0405546
Lipid	Polyunsaturated Fatty Acid (n3 and n6)	mead acid (20:3n9)	1.47507	0.0791663	4.73355e-09	1.50267e-09	0.13004	0.0255817	0.188872	0.0854711
Lipid	Polyunsaturated Fatty Acid (n3 and n6)	eicosapentaenoate (EPA; 20:5n3)	1.47384	0.0586785	2.6953e-10	9.97248e-11	0.0113349	0.00303753	0.532313	0.183253
Lipid	Polyunsaturated Fatty Acid (n3 and n6)	arachidonate (20:4n6)	1.42671	0.0681933	2.47852e-09	8.10796e-10	0.154387	0.0294483	0.0686377	0.0406132
Lipid	Polyunsaturated Fatty Acid (n3 and n6)	dihomo-linolenate (20:3n3 or n6)	1.41717	0.0506762	2.06585e-10	7.75042e-11	0.0108472	0.00293721	0.137989	0.0671818
Lipid	Polyunsaturated Fatty Acid (n3 and n6)	linoleate (18:2n6)	1.3537	0.0554636	3.44043e-09	1.11864e-09	0.00170012	0.000556358	0.0540027	0.0337375
Lipid	Polyunsaturated Fatty Acid (n3 and n6)	linolenate [alpha or gamma; (18:3n3 or 6)]	1.15572	0.0592288	0.000116787	2.46675e-05	0.00317947	0.000971415	0.374967	0.141935
Lipid	Polyunsaturated Fatty Acid (n3 and n6)	dihomo-linoleate (20:2n6)	1.10055	0.0837135	7.99017e-05	1.73549e-05	0.00026751	0.00010555	0.0214179	0.0153756
Lipid	Primary Bile Acid Metabolism	glycocholate	1.02017	0.0407064	0.0519893	0.00783478	0.0699074	0.0144956	0.611651	0.202721
Lipid	Primary Bile Acid Metabolism	cholate	1.01518	0.039778	0.00238214	0.000436177	0.000243749	9.72871e-05	0.00229203	0.00236213
Lipid	Primary Bile Acid Metabolism	chenodeoxycholate	0.998801	0.203338	0.329723	0.0410426	0.642906	0.0952619	0.75487	0.228713
Lipid	Primary Bile Acid Metabolism	glycochenodeoxycholate	0.874583	0.111021	0.536617	0.063552	0.0348343	0.00818121	0.703195	0.218208
Lipid	Secondary Bile Acid Metabolism	glycodeoxycholate	1.02454	0.108316	0.0828404	0.0120442	0.184063	0.0339823	0.551322	0.18757
Lipid	Secondary Bile Acid Metabolism	deoxycholate	0.928675	0.0749011	0.274626	0.0347488	0.223553	0.0400938	0.44493	0.159941
Lipid	Sphingolipid Metabolism	lactosyl-N-nervonoyl-sphingosine (d18:1/24:1)*	3.02591	0.203749	5.63425e-18	4.72302e-18	0.0424115	0.00963178	0.181043	0.0821914
Lipid	Sphingolipid Metabolism	N-palmitoyl-sphingadienine (d18:2/16:0)*	1.57713	0.0416729	6.41837e-22	7.17376e-22	0.0014599	0.000499035	0.00482296	0.00453971
Lipid	Sphingolipid Metabolism	sphinganine	1.37562	0.0391402	4.18389e-15	2.87773e-15	4.08118e-09	3.52252e-09	0.137643	0.0671818
Lipid	Sphingolipid Metabolism	lactosyl-N-palmitoyl-sphingosine (d18:1/16:0)	1.14524	0.0251305	4.00173e-06	9.93933e-07	0.229468	0.0408613	0.328942	0.130094
Lipid	Sphingolipid Metabolism	N-stearoyl-sphingadienine (d18:2/18:0)*	1.11341	0.078388	0.000798803	0.000153603	0.441623	0.0697795	0.0298441	0.0203561
Lipid	Sphingolipid Metabolism	N-palmitoyl-sphingosine (d18:1/16:0)	1.08442	0.0270611	0.000747092	0.000144696	0.335964	0.0557644	0.692468	0.217266
Lipid	Sphingolipid Metabolism	N-palmitoyl-sphinganine (d18:0/16:0)	1.08206	0.020729	1.18642e-05	2.75543e-06	0.161167	0.0303228	0.0288175	0.0197791
Lipid	Sphingolipid Metabolism	sphingomyelin (d18:0/18:0, d19:0/17:0)*	0.998771	0.0268869	0.0487929	0.00741558	0.765333	0.109411	0.0934955	0.0507718
Lipid	Sphingolipid Metabolism	sphingosine 1-phosphate	0.982317	0.079542	0.131651	0.0184436	0.0211487	0.00532956	0.0214533	0.0153756
Lipid	Sphingolipid Metabolism	sphingomyelin (d18:0/20:0, d16:0/22:0)*	0.973455	0.0518114	0.236667	0.0303756	0.331511	0.055425	0.0190845	0.0141076
Lipid	Sphingolipid Metabolism	N-behenoyl-sphingadienine (d18:2/22:0)*	0.965498	0.0627218	0.794782	0.0886475	0.540991	0.0833815	0.120846	0.0611552
Lipid	Sphingolipid Metabolism	sphingomyelin (d18:2/18:1)*	0.960208	0.0618502	0.245327	0.031412	0.567947	0.0869539	0.12683	0.0630535
Lipid	Sphingolipid Metabolism	myristoyl dihydrosphingomyelin (d18:0/14:0)*	0.940496	0.0226159	0.771344	0.0867547	0.000252091	0.000100038	0.455129	0.162272
Lipid	Sphingolipid Metabolism	N-stearoyl-sphingosine (d18:1/18:0)*	0.935771	0.0200959	0.591539	0.0686918	0.17574	0.0326202	0.0135764	0.0107087
Lipid	Sphingolipid Metabolism	sphingomyelin (d18:2/23:1)*	0.934831	0.0429752	0.958325	0.102827	0.859797	0.121407	0.381459	0.143622
Lipid	Sphingolipid Metabolism	glycosyl-N-palmitoyl-sphingosine (d18:1/16:0)	0.934484	0.0200895	0.647692	0.0745925	0.0489932	0.0108081	0.679567	0.215131
Lipid	Sphingolipid Metabolism	sphingomyelin (d18:1/15:0, d16:1/17:0)*	0.928552	0.019562	0.739074	0.0836513	8.72722e-08	5.90791e-08	0.683181	0.215791
Lipid	Sphingolipid Metabolism	palmitoyl dihydrosphingomyelin (d18:0/16:0)*	0.927802	0.021691	0.817281	0.090896	0.719144	0.104101	0.646442	0.209379
Lipid	Sphingolipid Metabolism	sphingomyelin (d18:2/21:0, d16:2/23:0)*	0.925556	0.0598273	0.871153	0.095381	0.73455	0.105667	0.0523366	0.0334364
Lipid	Sphingolipid Metabolism	sphingomyelin (d18:2/23:0, d18:1/23:1, d17:1/24:1)*	0.911233	0.0388392	0.839596	0.0926825	0.711658	0.103234	0.0839747	0.0470493
Lipid	Sphingolipid Metabolism	sphingomyelin (d18:1/19:0, d19:1/18:0)*	0.908544	0.0678968	0.778484	0.0873746	0.949723	0.131682	0.0708281	0.0411953
Lipid	Sphingolipid Metabolism	sphingomyelin (d18:2/16:0, d18:1/16:1)*	0.90389	0.0209491	0.177523	0.0238696	0.223149	0.0400938	0.253511	0.107922
Lipid	Sphingolipid Metabolism	N-tetracosadienoyl-sphingosine (d18:1/24:2)*	0.902535	0.0148527	0.0612133	0.00907195	0.69523	0.101063	0.174544	0.0800129
Lipid	Sphingolipid Metabolism	sphingomyelin (d18:1/24:1, d18:2/24:0)*	0.894785	0.0157593	0.0372272	0.00572267	0.953162	0.131894	0.355812	0.13726
Lipid	Sphingolipid Metabolism	tricosanoyl sphingomyelin (d18:1/23:0)*	0.894087	0.0274859	0.202545	0.0267645	0.915223	0.127926	0.0762547	0.0435888
Lipid	Sphingolipid Metabolism	sphingomyelin (d18:2/14:0, d18:1/14:1)*	0.891432	0.0197548	0.0889714	0.0128659	0.677226	0.0995401	0.733008	0.224169
Lipid	Sphingolipid Metabolism	lignoceroyl sphingomyelin (d18:1/24:0)	0.890512	0.0365639	0.217178	0.0284876	0.894929	0.125598	0.000451754	0.000564454
Lipid	Sphingolipid Metabolism	sphingomyelin (d18:1/14:0, d16:1/16:0)*	0.889034	0.0175461	0.0412017	0.00629755	0.598902	0.0899163	0.432489	0.15738
Lipid	Sphingolipid Metabolism	behenoyl sphingomyelin (d18:1/22:0)*	0.88416	0.0395562	0.225683	0.0293165	0.986976	0.136028	0.0307303	0.0208598
Lipid	Sphingolipid Metabolism	sphingomyelin (d18:1/25:0, d19:0/24:1, d20:1/23:0, d19:1/24:0)*	0.878694	0.0435611	0.209621	0.0276315	0.608344	0.0907249	0.0220506	0.0157239
Lipid	Sphingolipid Metabolism	behenoyl dihydrosphingomyelin (d18:0/22:0)*	0.876771	0.0302382	0.0801784	0.0117207	0.761778	0.109129	0.0145038	0.0111902
Lipid	Sphingolipid Metabolism	sphingomyelin (d18:1/17:0, d17:1/18:0, d19:1/16:0)	0.875487	0.0504014	0.229695	0.0297153	0.604246	0.0903087	0.733521	0.224169
Lipid	Sphingolipid Metabolism	N-stearoyl-sphinganine (d18:0/18:0)*	0.868342	0.0392952	0.102343	0.0146028	0.428271	0.067981	0.000606303	0.00073166
Lipid	Sphingolipid Metabolism	palmitoyl sphingomyelin (d18:1/16:0)	0.861721	0.0204324	0.000925492	0.000176071	0.400793	0.064359	0.71438	0.220708
Lipid	Sphingolipid Metabolism	sphingomyelin (d18:1/18:1, d18:2/18:0)	0.853957	0.0186246	0.000191513	3.93661e-05	0.244698	0.0431025	0.751192	0.228088
Lipid	Sphingolipid Metabolism	sphinganine-1-phosphate	0.847626	0.0329367	0.540731	0.0638983	1.07319e-14	2.31572e-14	0.380368	0.143595
Lipid	Sphingolipid Metabolism	sphingomyelin (d17:2/16:0, d18:2/15:0)*	0.838508	0.0470643	0.153812	0.0211587	0.0244507	0.00596572	0.488357	0.170672
Lipid	Sphingolipid Metabolism	glycosyl-N-stearoyl-sphingosine (d18:1/18:0)	0.836262	0.0839421	0.704501	0.0800761	0.875001	0.123302	0.355245	0.13726
Lipid	Sphingolipid Metabolism	sphingomyelin (d18:1/22:2, d18:2/22:1, d16:1/24:2)*	0.827238	0.0232485	5.80502e-05	1.27637e-05	0.758724	0.108917	0.372597	0.141417
Lipid	Sphingolipid Metabolism	sphingomyelin (d18:1/20:0, d16:1/22:0)*	0.825043	0.0206187	4.51651e-05	1.00542e-05	0.362581	0.0589079	0.168373	0.0781995
Lipid	Sphingolipid Metabolism	sphingomyelin (d18:2/24:1, d18:1/24:2)*	0.819723	0.0286047	0.000164236	3.40197e-05	0.599463	0.0899163	0.576872	0.194389
Lipid	Sphingolipid Metabolism	sphingomyelin (d18:1/22:1, d18:2/22:0, d16:1/24:1)*	0.817002	0.0213104	1.15679e-05	2.69831e-06	0.600318	0.0899163	0.468387	0.16616
Lipid	Sphingolipid Metabolism	stearoyl sphingomyelin (d18:1/18:0)	0.775941	0.0243119	2.22642e-07	6.25371e-08	0.518823	0.0805039	0.119651	0.0609878
Lipid	Sphingolipid Metabolism	sphingomyelin (d18:1/21:0, d17:1/22:0, d16:1/23:0)*	0.775505	0.0958602	0.103149	0.0146787	0.926756	0.129153	0.252422	0.107922
Lipid	Sphingolipid Metabolism	sphingomyelin (d18:1/20:1, d18:2/20:0)*	0.774946	0.0292542	5.48994e-07	1.50271e-07	0.680427	0.0995401	0.150166	0.0721157
Lipid	Sphingolipid Metabolism	sphingomyelin (d18:2/24:2)*	0.675973	0.0462028	0.00116746	0.000219766	0.34777	0.0571743	0.405484	0.150264
Lipid	Sterol	7-hydroxycholesterol (alpha or beta)	0.992133	0.0350051	0.0668248	0.00984918	0.000110531	4.68224e-05	0.533441	0.183253
Lipid	Sterol	4-cholesten-3-one	0.913486	0.0329223	0.954146	0.102789	0.0307154	0.00731336	0.630615	0.206582
Lipid	Sterol	cholesterol	0.882331	0.0177444	0.0076173	0.00130147	0.732427	0.105581	0.563575	0.190362
Lipid	Sterol	beta-sitosterol	0.88216	0.0771747	0.949602	0.102506	0.572283	0.087231	0.195862	0.087236
Lipid	Sterol	campesterol	0.856537	0.0727738	0.96701	0.103552	0.475002	0.074542	0.157378	0.0750683
Nucleotide	Purine and Pyrimidine Metabolism	methylphosphate	1.10818	0.0556669	4.32877e-06	1.06043e-06	5.04163e-05	2.27529e-05	1.15086e-05	2.00606e-05
Nucleotide	Purine Metabolism, (Hypo)Xanthine/Inosine containing	xanthine	3.83249	0.38253	5.34682e-17	4.0979e-17	6.09739e-09	4.95317e-09	0.000176136	0.000239123
Nucleotide	Purine Metabolism, (Hypo)Xanthine/Inosine containing	inosine 5'-monophosphate (IMP)	3.13368	0.72591	1.54202e-08	4.6217e-09	0.00034645	0.0001329	0.321328	0.128523
Nucleotide	Purine Metabolism, (Hypo)Xanthine/Inosine containing	AICA ribonucleotide	1.78946	0.247937	0.000111811	2.37099e-05	9.9954e-07	6.00151e-07	0.203407	0.0897473
Nucleotide	Purine Metabolism, (Hypo)Xanthine/Inosine containing	inosine	1.2982	0.0744161	9.78723e-10	3.43188e-10	0.0113496	0.00303753	3.81261e-05	5.91542e-05
Nucleotide	Purine Metabolism, (Hypo)Xanthine/Inosine containing	hypoxanthine	1.04555	0.0159406	0.00448299	0.000791147	0.000712043	0.000254746	0.204467	0.0899338
Nucleotide	Purine Metabolism, Adenine containing	adenylosuccinate	1.74751	0.273127	0.00250663	0.000455861	0.00261272	0.000823772	0.0197653	0.0143849
Nucleotide	Purine Metabolism, Adenine containing	adenosine	0.984127	0.0604253	0.887636	0.096204	0.0865859	0.0176884	0.0144518	0.0111902
Nucleotide	Purine Metabolism, Adenine containing	adenine	0.835877	0.0305253	0.0354584	0.00548218	0.0666795	0.013868	0.25419	0.107922
Nucleotide	Purine Metabolism, Adenine containing	2'-deoxyadenosine 5'-monophosphate	0.736916	0.0401044	0.00394137	0.000702497	0.0221609	0.00552414	0.126488	0.0630535
Nucleotide	Purine Metabolism, Adenine containing	adenosine 5'-diphosphate (ADP)	0.724509	0.0510053	0.00164411	0.000303111	0.124685	0.0246688	0.0656551	0.0399564
Nucleotide	Purine Metabolism, Adenine containing	adenosine 5'-monophosphate (AMP)	0.619042	0.0517887	0.000563198	0.000109873	0.004119	0.00122066	0.00440162	0.00422766
Nucleotide	Purine Metabolism, Guanine containing	guanine	4.9162	0.887107	1.38724e-23	1.86061e-23	0.0548952	0.0118083	0.69734	0.217346
Nucleotide	Purine Metabolism, Guanine containing	7-methylguanine	3.18479	0.431826	5.8365e-18	4.81728e-18	5.27553e-09	4.38881e-09	4.90498e-09	1.6489e-08
Nucleotide	Purine Metabolism, Guanine containing	guanosine	2.45287	0.412075	1.76645e-13	9.47686e-14	0.00751473	0.00210929	0.00751473	0.00659011
Nucleotide	Purine Metabolism, Guanine containing	guanosine 5'- monophosphate (5'-GMP)	2.09589	0.193362	0.00873362	0.00146881	0.00132662	0.000460312	0.0676067	0.0404569
Nucleotide	Pyrimidine Metabolism, Cytidine containing	2'-O-methylcytidine	3.24522	0.467169	2.59401e-26	4.48925e-26	1.44193e-17	8.29701e-17	1.44193e-17	2.26208e-16
Nucleotide	Pyrimidine Metabolism, Cytidine containing	cytidine 5'-monophosphate (5'-CMP)	2.4514	0.301077	4.27032e-09	1.36369e-09	0.042545	0.00963178	0.0110626	0.00897665
Nucleotide	Pyrimidine Metabolism, Cytidine containing	cytosine	0.737835	0.0551084	2.12247e-06	5.39664e-07	1.25679e-05	6.28843e-06	0.000291441	0.000374079
Nucleotide	Pyrimidine Metabolism, Cytidine containing	cytidine	0.477517	0.0815711	0.00108913	0.000206471	2.04529e-11	2.47764e-11	0.0544664	0.0338772
Nucleotide	Pyrimidine Metabolism, Cytidine containing	3-methylcytidine	0.309422	0.0432301	3.18343e-12	1.52758e-12	3.02261e-05	1.41979e-05	6.60136e-08	1.72602e-07
Nucleotide	Pyrimidine Metabolism, Orotate containing	orotate	19.8344	2.74206	1.23059e-36	1.6505e-35	4.96093e-15	1.14183e-14	1.84712e-15	1.73864e-14
Nucleotide	Pyrimidine Metabolism, Orotate containing	dihydroorotate	1.4038	0.135239	1.24437e-13	6.95409e-14	2.23746e-11	2.6637e-11	1.27298e-14	1.05725e-13
Nucleotide	Pyrimidine Metabolism, Orotate containing	N-carbamoylaspartate	1.35796	0.0895714	1.5249e-13	8.34792e-14	4.50544e-11	5.01769e-11	2.64367e-12	1.62287e-11
Nucleotide	Pyrimidine Metabolism, Orotate containing	orotidine	0.848562	0.0230714	0.000475136	9.33725e-05	0.138562	0.0268753	0.0363125	0.0240703
Nucleotide	Pyrimidine Metabolism, Thymine containing	thymidine	3.35391	0.482432	7.54899e-29	2.24998e-28	8.0825e-19	7.9727e-18	8.0825e-19	1.90195e-17
Nucleotide	Pyrimidine Metabolism, Thymine containing	3-aminoisobutyrate	0.668716	0.0591809	0.0148572	0.00242688	3.39557e-09	2.96786e-09	0.307945	0.124939
Nucleotide	Pyrimidine Metabolism, Uracil containing	2'-deoxyuridine	4.8013	0.658363	1.91296e-26	3.42097e-26	3.20715e-09	2.83911e-09	1.49801e-11	8.13481e-11
Nucleotide	Pyrimidine Metabolism, Uracil containing	uridine	3.74838	0.168209	1.2935e-28	3.15432e-28	0.0100682	0.00274782	0.000107733	0.000149126
Nucleotide	Pyrimidine Metabolism, Uracil containing	uridine 5'-monophosphate (UMP)	2.99697	0.218339	5.23393e-09	1.63254e-09	0.0274729	0.00658672	0.0676237	0.0404569
Nucleotide	Pyrimidine Metabolism, Uracil containing	pseudouridine	1.55098	0.175063	6.26526e-11	2.52726e-11	1.73173e-06	9.64307e-07	1.73173e-06	3.59563e-06
Nucleotide	Pyrimidine Metabolism, Uracil containing	uridine 5'-diphosphate (UDP)	1.41969	0.200037	1.53346e-08	4.6217e-09	2.73996e-06	1.4897e-06	2.73996e-06	5.52653e-06
Nucleotide	Pyrimidine Metabolism, Uracil containing	5-methyluridine (ribothymidine)	1.28989	0.19305	1.71877e-19	1.58984e-19	1.95085e-20	4.49015e-19	1.95085e-20	9.18138e-19
Nucleotide	Pyrimidine Metabolism, Uracil containing	3-ureidopropionate	0.706362	0.0428258	0.000106354	2.2642e-05	0.118702	0.0236203	0.218144	0.0947688
Peptide	Acetylated Peptides	phenylacetylglycine	0.921129	0.0146048	0.457998	0.0553406	0.0732991	0.0151534	0.672345	0.214286
Peptide	Acetylated Peptides	phenylacetylglutamine	0.708152	0.195542	0.236411	0.0303756	2.50462e-18	2.16177e-17	0.32285	0.128767
Peptide	Dipeptide	valylleucine	3.80286	0.331051	2.84073e-22	3.24262e-22	2.07091e-07	1.3364e-07	3.10193e-07	7.29939e-07
Peptide	Dipeptide	glycylvaline	2.11169	0.163281	1.4682e-14	9.26679e-15	0.0331513	0.00781251	4.45924e-05	6.72362e-05
Peptide	Dipeptide	glycylleucine	1.78856	0.190309	3.76135e-12	1.75473e-12	1.26877e-05	6.3027e-06	7.35737e-06	1.33178e-05
Peptide	Dipeptide	histidylalanine	1.11014	0.10815	0.00280544	0.000505065	0.104978	0.0210716	0.104978	0.0553055
Peptide	Dipeptide	phenylalanylalanine	0.522505	0.0546115	0.000134064	2.82055e-05	0.341206	0.0563792	0.07969	0.0448266
Peptide	Dipeptide	leucylalanine	0.424337	0.199526	0.198432	0.0263098	0.553499	0.0849302	0.206338	0.0903767
Peptide	Dipeptide Derivative	carnosine	1.09305	0.0421341	0.00978846	0.00162583	0.502719	0.0785346	0.117531	0.0601243
Peptide	Gamma-glutamyl Amino Acid	gamma-glutamylalanine	1.4321	0.142116	0.000571489	0.000111087	0.61394	0.091362	0.30277	0.12355
Peptide	Gamma-glutamyl Amino Acid	gamma-glutamylglutamine	1.06447	0.0831199	0.167047	0.0226885	0.00294919	0.000921442	0.335924	0.132115
Peptide	Gamma-glutamyl Amino Acid	gamma-glutamylthreonine	0.836502	0.0627908	0.694814	0.0793111	4.77039e-07	2.99446e-07	0.0709003	0.0411953
Peptide	Gamma-glutamyl Amino Acid	gamma-glutamyl-epsilon-lysine	0.780624	0.090774	0.252116	0.0321387	0.00159066	0.000535773	0.000472923	0.000585721
Peptide	Gamma-glutamyl Amino Acid	gamma-glutamylhistidine	0.765422	0.0916336	0.315219	0.0394201	0.00298859	0.000927028	0.00236722	0.00242195
Peptide	Gamma-glutamyl Amino Acid	gamma-glutamylvaline	0.520331	0.013489	1.46304e-15	1.06068e-15	1.126e-14	2.35605e-14	0.481325	0.169051
Peptide	Gamma-glutamyl Amino Acid	gamma-glutamylleucine	0.509637	0.0168805	1.4359e-14	9.17081e-15	4.99963e-16	1.56918e-15	0.429993	0.156876
Peptide	Gamma-glutamyl Amino Acid	gamma-glutamylcysteine	0.456375	0.0407686	3.24662e-07	9.0248e-08	0.246174	0.0432521	0.533257	0.183253
Peptide	Gamma-glutamyl Amino Acid	gamma-glutamylisoleucine*	0.390619	0.0175013	1.96017e-22	2.33692e-22	6.3103e-16	1.74288e-15	0.000207785	0.000274181
Peptide	Gamma-glutamyl Amino Acid	gamma-glutamylglutamate	0.26534	0.031753	9.22963e-11	3.66787e-11	0.003353	0.00101545	0.0132184	0.0104849
Xenobiotics	Benzoate Metabolism	hippurate	1.05961	0.0696369	0.0893195	0.0128815	0.0524037	0.011343	0.908698	0.262674
Xenobiotics	Benzoate Metabolism	catechol sulfate	1.01508	0.0262257	0.0573212	0.00854232	0.0642852	0.013533	0.916988	0.264224
Xenobiotics	Benzoate Metabolism	4-methylcatechol sulfate	0.988869	0.0217648	0.158215	0.0216533	0.0094629	0.00261362	0.646568	0.209379
Xenobiotics	Benzoate Metabolism	3-ethylphenylsulfate	0.918809	0.071664	0.267648	0.0340263	0.00313444	0.000965577	0.0766808	0.0436229
Xenobiotics	Benzoate Metabolism	4-ethylphenylsulfate	0.887174	0.045412	0.741598	0.0837603	0.0262025	0.00634829	0.730528	0.224169
Xenobiotics	Benzoate Metabolism	p-hydroxybenzaldehyde	0.809847	0.0483432	0.0591294	0.00878738	0.156163	0.0296016	0.669609	0.213897
Xenobiotics	Benzoate Metabolism	benzoate	0.718326	0.141191	0.151597	0.0209077	0.277806	0.0474809	0.172336	0.0797258
Xenobiotics	Chemical	glycerol 2-phosphate	11.0259	1.1485	2.5262e-41	6.77643e-40	2.80191e-14	5.69028e-14	7.16968e-13	4.60132e-12
Xenobiotics	Chemical	thioproline	1.65172	0.174707	6.20785e-10	2.1911e-10	0.00171301	0.000557933	0.0123139	0.00993492
Xenobiotics	Chemical	4-acetamidobenzoate	1.26911	0.0258419	7.82143e-15	5.24517e-15	2.75683e-09	2.47216e-09	0.000194565	0.000261196
Xenobiotics	Chemical	phenol red	0.997162	0.0237588	0.02917	0.00456253	0.0020307	0.000655224	0.0755971	0.0433886
Xenobiotics	Chemical	HEPES	0.957899	0.0297907	0.647914	0.0745925	0.0551893	0.0118347	0.991378	0.279388
Xenobiotics	Chemical	sulfate*	0.86177	0.0208054	0.0192517	0.0030831	3.71341e-05	1.72086e-05	0.709022	0.219533
Xenobiotics	Chemical	trizma acetate	0.814748	0.301433	0.845503	0.0931429	0.0826089	0.016926	0.688745	0.216579
Xenobiotics	Chemical	N-methylpipecolate	0.812867	0.0939191	0.875736	0.095493	0.768853	0.109687	0.340701	0.133251
Xenobiotics	Chemical	benzoylcarnitine*	0.675878	0.0489328	1.37908e-08	4.20379e-09	0.0379616	0.00882565	6.76481e-05	9.64775e-05
Xenobiotics	Chemical	succinimide	0.625355	0.0618272	6.77303e-05	1.48313e-05	0.0523137	0.011343	0.164427	0.0767284
Xenobiotics	Chemical	lanthionine	0.532166	0.207117	0.37857	0.0465267	0.111863	0.0223237	0.0637925	0.0391604
Xenobiotics	Drug	S-carboxymethyl-L-cysteine	0.975297	0.113073	0.708431	0.0803526	0.0578046	0.0123571	0.278077	0.115302
Xenobiotics	Food Component/Plant	alliin	1.7604	0.285265	1.03476e-05	2.42419e-06	1.65717e-09	1.61163e-09	0.00718737	0.00634243
Xenobiotics	Food Component/Plant	phytanate	1.07908	0.0557506	0.00532337	0.000927255	0.22205	0.0400323	0.412866	0.152599
Xenobiotics	Food Component/Plant	ergothioneine	1.05226	0.0659536	0.00491512	0.000858932	0.0996085	0.0201697	0.0598528	0.0370019
Xenobiotics	Food Component/Plant	gluconate	1.04722	0.0785465	0.146658	0.0202786	0.166858	0.0310549	0.298087	0.121991
Xenobiotics	Food Component/Plant	cinnamoylglycine	1.03241	0.120825	0.145901	0.0202354	0.0196244	0.00500017	0.428103	0.156876
Xenobiotics	Food Component/Plant	2-keto-3-deoxy-gluconate	1.03134	0.0250646	0.0181156	0.00291858	0.145598	0.028004	0.121934	0.0612665
Xenobiotics	Food Component/Plant	quinate	0.845502	0.0224435	2.45732e-06	6.18936e-07	1.1578e-08	8.98262e-09	0.000811954	0.000932033
Xenobiotics	Food Component/Plant	homostachydrine*	0.796531	0.0413131	0.09682	0.0138885	0.270282	0.0465404	0.605038	0.201001
Xenobiotics	Food Component/Plant	betonicine	0.795586	0.0476404	0.0243466	0.00384169	0.268976	0.0464313	0.517947	0.179679
Xenobiotics	Food Component/Plant	beta-guanidinopropanoate	0.770782	0.0579266	0.131441	0.0184436	0.587579	0.0887786	0.544226	0.185603
Xenobiotics	Food Component/Plant	stachydrine	0.762879	0.0229732	3.56031e-07	9.84576e-08	0.0467643	0.0104499	0.0846979	0.0472669
Xenobiotics	Food Component/Plant	erythritol	0.429824	0.0455507	1.07507e-08	3.2958e-09	3.93913e-10	4.12111e-10	0.0504248	0.0325092
Xenobiotics	Food Component/Plant	pyrraline	0.3595	0.0607788	1.65014e-09	5.49868e-10	0.00107609	0.000377175	0.00321239	0.00317174
