# Supplementary material for: Metabolic alterations in the erythrocyte during blood-stage development of the malaria parasite
Source: Malar J. 2020 Feb 27;19:94. doi: 10.1186/s12936-020-03174-z (PMC7045481; doi:10.1186/s12936-020-03174-z)
Supplement: Supplementary file 7 — Additional file 7. Fold change in average abundance of lipids (Sheet 1) and fatty acids (Sheet 2) related to Fig. 5. [file 12936_2020_3174_MOESM7_ESM.xlsx]

## Sheet: Lipids
Additional file 7 (Sheet 1): Fold change (FC) in average abundance of individual lipids (related to Figure 5a). The FC and standard deviation (s.d.) in FC values are computed over the entire intraerythrocytic developmental cycle (IDC). Basically, FC of a given metabolite is computed by taking ratio of it's average abundance during the IDC in infected erythrocyte cultures over the uninfected cultu…
Biochemical name	Sub class	Subordinate pathway	FC	s.d. FC	Abbv in Fig 6a	Avg of change in sub class
ceramide (d16:1/24:1, d18:1/22:1)*	Ceramides	Ceramides	0.925461	0.0320698	Cer	1.16737
ceramide (d18:1/14:0, d16:1/16:0)*	Ceramides	Ceramides	1.35633	0.0319764
ceramide (d18:1/17:0, d17:1/18:0)*	Ceramides	Ceramides	1.05074	0.0184063
ceramide (d18:1/20:0, d16:1/22:0, d20:1/18:0)*	Ceramides	Ceramides	0.874307	0.0502325
glycosyl-N-palmitoyl-sphingosine (d18:1/16:0)	Ceramides	Sphingolipid Metabolism	0.934484	0.0200895
glycosyl-N-stearoyl-sphingosine (d18:1/18:0)	Ceramides	Sphingolipid Metabolism	0.836262	0.0839421
lactosyl-N-nervonoyl-sphingosine (d18:1/24:1)*	Ceramides	Sphingolipid Metabolism	3.02591	0.203749
lactosyl-N-palmitoyl-sphingosine (d18:1/16:0)	Ceramides	Sphingolipid Metabolism	1.14524	0.0251305
N-behenoyl-sphingadienine (d18:2/22:0)*	Ceramides	Sphingolipid Metabolism	0.965498	0.0627218
N-palmitoyl-sphingadienine (d18:2/16:0)*	Ceramides	Sphingolipid Metabolism	1.57713	0.0416729
N-palmitoyl-sphinganine (d18:0/16:0)	Ceramides	Sphingolipid Metabolism	1.08206	0.020729
N-palmitoyl-sphingosine (d18:1/16:0)	Ceramides	Sphingolipid Metabolism	1.08442	0.0270611
N-stearoyl-sphingadienine (d18:2/18:0)*	Ceramides	Sphingolipid Metabolism	1.11341	0.078388
N-stearoyl-sphinganine (d18:0/18:0)*	Ceramides	Sphingolipid Metabolism	0.868342	0.0392952
N-stearoyl-sphingosine (d18:1/18:0)*	Ceramides	Sphingolipid Metabolism	0.935771	0.0200959
N-tetracosadienoyl-sphingosine (d18:1/24:2)*	Ceramides	Sphingolipid Metabolism	0.902535	0.0148527
diacylglycerol (16:1/18:2 [2], 16:0/18:3 [1])*	Diacylglycerol	Diacylglycerol	1.84065	0.215579	DG	3.50746
oleoyl-oleoyl-glycerol (18:1/18:1) [2]*	Diacylglycerol	Diacylglycerol	3.94712	0.40715
palmitoyl-arachidonoyl-glycerol (16:0/20:4) [1]*	Diacylglycerol	Diacylglycerol	5.51123	0.732213
palmitoyl-arachidonoyl-glycerol (16:0/20:4) [2]*	Diacylglycerol	Diacylglycerol	4.84048	0.435949
palmitoyl-linolenoyl-glycerol (16:0/18:3) [2]*	Diacylglycerol	Diacylglycerol	1.59193	0.203945
palmitoyl-oleoyl-glycerol (16:0/18:1) [2]*	Diacylglycerol	Diacylglycerol	6.18583	0.60762
stearoyl-arachidonoyl-glycerol (18:0/20:4) [1]*	Diacylglycerol	Diacylglycerol	1.41781	0.0907024
stearoyl-arachidonoyl-glycerol (18:0/20:4) [2]*	Diacylglycerol	Diacylglycerol	1.67696	0.114509
stearoyl-linoleoyl-glycerol (18:0/18:2) [2]*	Diacylglycerol	Diacylglycerol	4.55509	0.430674
linoleoyl ethanolamide	Fatty acid amide	Endocannabinoid	1.66724	0.121615	FA	1.35163
oleoyl ethanolamide	Fatty acid amide	Endocannabinoid	1.40976	0.0572791
palmitoyl ethanolamide	Fatty acid amide	Endocannabinoid	1.22984	0.0486819
stearoyl ethanolamide	Fatty acid amide	Endocannabinoid	1.09967	0.0253147
3-hydroxy-3-methylglutarate	Fatty Acids and Conjugates	Mevalonate Metabolism	0.48257	0.142764
glycerol 3-phosphate	Glycerophosphates	Glycerolipid Metabolism	0.85968	0.134957	PA	1.1299
inositol 1-phosphate (I1P)	Glycerophosphates	Inositol Metabolism	2.57964	0.228051
myo-inositol	Glycerophosphates	Inositol Metabolism	1.00668	0.0160731
1-palmitoyl-2-arachidonoyl-GPA (16:0/20:4)*	Glycerophosphates	Phospholipid Metabolism	0.782757	0.0474249
1-palmitoyl-2-linoleoyl-GPA (16:0/18:2)*	Glycerophosphates	Phospholipid Metabolism	0.79531	0.0363269
1-stearoyl-2-linoleoyl-GPA (18:0/18:2)*	Glycerophosphates	Phospholipid Metabolism	0.755317	0.0564749
1-arachidonoyl-GPC (20:4n6)*	Glycerophosphocholines	Lysolipid	0.613498	0.0895286	GPC	0.855041
1-linoleoyl-GPC (18:2)	Glycerophosphocholines	Lysolipid	0.298771	0.0390536
1-oleoyl-GPC (18:1)	Glycerophosphocholines	Lysolipid	0.221764	0.0403774
1-palmitoyl-GPC (16:0)	Glycerophosphocholines	Lysolipid	0.202247	0.0348879
1-stearoyl-GPC (18:0)	Glycerophosphocholines	Lysolipid	0.245804	0.0423148
2-palmitoyl-GPC (16:0)*	Glycerophosphocholines	Lysolipid	0.249338	0.0297344
1-(1-enyl-palmitoyl)-GPC (P-16:0)*	Glycerophosphocholines	Lysoplasmalogen	0.776563	0.0314349
1,2-dilinoleoyl-GPC (18:2/18:2)	Glycerophosphocholines	Phospholipid Metabolism	0.950883	0.0316518
1,2-dipalmitoyl-GPC (16:0/16:0)	Glycerophosphocholines	Phospholipid Metabolism	1.02787	0.0230117
1-linoleoyl-2-arachidonoyl-GPC (18:2/20:4n6)*	Glycerophosphocholines	Phospholipid Metabolism	0.859243	0.0424753
1-linoleoyl-2-linolenoyl-GPC (18:2/18:3)*	Glycerophosphocholines	Phospholipid Metabolism	1.31796	0.0776102
1-oleoyl-2-linoleoyl-GPC (18:1/18:2)*	Glycerophosphocholines	Phospholipid Metabolism	0.89959	0.0484573
1-palmitoyl-2-alpha-linolenoyl-GPC (16:0/18:3n3)*	Glycerophosphocholines	Phospholipid Metabolism	1.2614	0.021242
1-palmitoyl-2-arachidonoyl-GPC (16:0/20:4n6)	Glycerophosphocholines	Phospholipid Metabolism	0.953066	0.024737
1-palmitoyl-2-linoleoyl-GPC (16:0/18:2)	Glycerophosphocholines	Phospholipid Metabolism	0.91304	0.0250621
1-palmitoyl-2-oleoyl-GPC (16:0/18:1)	Glycerophosphocholines	Phospholipid Metabolism	1.12758	0.0274485
1-palmitoyl-2-palmitoleoyl-GPC (16:0/16:1)*	Glycerophosphocholines	Phospholipid Metabolism	1.26956	0.031749
1-palmitoyl-2-stearoyl-GPC (16:0/18:0)	Glycerophosphocholines	Phospholipid Metabolism	0.950671	0.0181416
1-stearoyl-2-arachidonoyl-GPC (18:0/20:4)	Glycerophosphocholines	Phospholipid Metabolism	1.0317	0.0332264
1-stearoyl-2-linoleoyl-GPC (18:0/18:2)*	Glycerophosphocholines	Phospholipid Metabolism	0.985076	0.0142175
1-stearoyl-2-oleoyl-GPC (18:0/18:1)	Glycerophosphocholines	Phospholipid Metabolism	1.31066	0.0229106
glycerophosphorylcholine (GPC)	Glycerophosphocholines	Phospholipid Metabolism	0.639948	0.0284342
1-(1-enyl-palmitoyl)-2-arachidonoyl-GPC (P-16:0/20:4)*	Glycerophosphocholines	Plasmalogen	0.881544	0.0201978
1-(1-enyl-palmitoyl)-2-linoleoyl-GPC (P-16:0/18:2)*	Glycerophosphocholines	Plasmalogen	0.957381	0.0265982
1-(1-enyl-palmitoyl)-2-oleoyl-GPC (P-16:0/18:1)*	Glycerophosphocholines	Plasmalogen	1.08299	0.0287542
1-(1-enyl-palmitoyl)-2-palmitoleoyl-GPC (P-16:0/16:1)*	Glycerophosphocholines	Plasmalogen	1.05667	0.0333785
1-(1-enyl-palmitoyl)-2-palmitoyl-GPC (P-16:0/16:0)*	Glycerophosphocholines	Plasmalogen	1.0013	0.0254342
1-arachidonoyl-GPE (20:4n6)*	Glycerophosphoethanolamines	Lysolipid	0.766169	0.0596323	GPE	1.48585
1-linoleoyl-GPE (18:2)*	Glycerophosphoethanolamines	Lysolipid	0.67162	0.0858808
1-oleoyl-GPE (18:1)	Glycerophosphoethanolamines	Lysolipid	1.0079	0.0849728
1-palmitoyl-GPE (16:0)	Glycerophosphoethanolamines	Lysolipid	1.49512	0.0518929
1-stearoyl-GPE (18:0)	Glycerophosphoethanolamines	Lysolipid	1.67238	0.050811
1-(1-enyl-oleoyl)-2-linoleoyl-GPE (P-18:1/18:2)*	Glycerophosphoethanolamines	Lysoplasmalogen	0.874021	0.0432266
1-(1-enyl-oleoyl)-2-oleoyl-GPE (P-18:1/18:1)*	Glycerophosphoethanolamines	Lysoplasmalogen	0.920193	0.0519023
1-(1-enyl-oleoyl)-GPE (P-18:1)*	Glycerophosphoethanolamines	Lysoplasmalogen	0.845408	0.0360341
1-(1-enyl-palmitoyl)-GPE (P-16:0)*	Glycerophosphoethanolamines	Lysoplasmalogen	0.959395	0.0327688
1-(1-enyl-stearoyl)-GPE (P-18:0)*	Glycerophosphoethanolamines	Lysoplasmalogen	1.02074	0.0328056
1,2-dilinoleoyl-GPE (18:2/18:2)*	Glycerophosphoethanolamines	Phospholipid Metabolism	1.04188	0.0531857
1,2-dioleoyl-GPE (18:1/18:1)	Glycerophosphoethanolamines	Phospholipid Metabolism	1.13097	0.0466988
1,2-dipalmitoyl-GPE (16:0/16:0)*	Glycerophosphoethanolamines	Phospholipid Metabolism	1.10547	0.0248776
1-oleoyl-2-arachidonoyl-GPE (18:1/20:4)*	Glycerophosphoethanolamines	Phospholipid Metabolism	1.10954	0.0260197
1-oleoyl-2-linoleoyl-GPE (18:1/18:2)*	Glycerophosphoethanolamines	Phospholipid Metabolism	1.04465	0.0301252
1-palmitoyl-2-arachidonoyl-GPE (16:0/20:4)*	Glycerophosphoethanolamines	Phospholipid Metabolism	1.03158	0.0186889
1-palmitoyl-2-linoleoyl-GPE (16:0/18:2)	Glycerophosphoethanolamines	Phospholipid Metabolism	1.20809	0.0250249
1-palmitoyl-2-oleoyl-GPE (16:0/18:1)	Glycerophosphoethanolamines	Phospholipid Metabolism	1.27633	0.026372
1-palmitoyl-2-stearoyl-GPE (16:0/18:0)*	Glycerophosphoethanolamines	Phospholipid Metabolism	1.1588	0.0640177
1-stearoyl-2-arachidonoyl-GPE (18:0/20:4)	Glycerophosphoethanolamines	Phospholipid Metabolism	1.07185	0.0204712
1-stearoyl-2-linoleoyl-GPE (18:0/18:2)*	Glycerophosphoethanolamines	Phospholipid Metabolism	1.31968	0.0724439
1-stearoyl-2-oleoyl-GPE (18:0/18:1)	Glycerophosphoethanolamines	Phospholipid Metabolism	1.4072	0.0355957
glycerophosphoethanolamine	Glycerophosphoethanolamines	Phospholipid Metabolism	0.987358	0.0339496
phosphoethanolamine	Glycerophosphoethanolamines	Phospholipid Metabolism	13.567	1.14314
1-(1-enyl-palmitoyl)-2-arachidonoyl-GPE (P-16:0/20:4)*	Glycerophosphoethanolamines	Plasmalogen	0.955084	0.0157968
1-(1-enyl-palmitoyl)-2-linoleoyl-GPE (P-16:0/18:2)*	Glycerophosphoethanolamines	Plasmalogen	0.956198	0.0184574
1-(1-enyl-palmitoyl)-2-oleoyl-GPE (P-16:0/18:1)*	Glycerophosphoethanolamines	Plasmalogen	0.974748	0.0168998
1-(1-enyl-stearoyl)-2-arachidonoyl-GPE (P-18:0/20:4)*	Glycerophosphoethanolamines	Plasmalogen	0.961746	0.0174894
1-(1-enyl-stearoyl)-2-linoleoyl-GPE (P-18:0/18:2)*	Glycerophosphoethanolamines	Plasmalogen	1.03637	0.0404908
1-(1-enyl-stearoyl)-2-oleoyl-GPE (P-18:0/18:1)	Glycerophosphoethanolamines	Plasmalogen	0.99815	0.0228618
glycerophosphoglycerol	Glycerophosphoglycerols	Glycerolipid Metabolism	5.28624	0.228484	GPG	3.78619
1-palmitoyl-GPG (16:0)*	Glycerophosphoglycerols	Lysolipid	3.51114	0.504081
1-stearoyl-GPG (18:0)	Glycerophosphoglycerols	Lysolipid	4.69492	0.809842
1-palmitoyl-2-oleoyl-GPG (16:0/18:1)	Glycerophosphoglycerols	Phospholipid Metabolism	1.65248	0.0449805
1-arachidonoyl-GPI (20:4)*	Glycerophosphoinositols	Lysolipid	1.50856	0.122345	GPI	1.69765
1-oleoyl-GPI (18:1)*	Glycerophosphoinositols	Lysolipid	2.46492	0.269872
1-stearoyl-GPI (18:0)	Glycerophosphoinositols	Lysolipid	2.57934	0.355419
1-palmitoyl-2-arachidonoyl-GPI (16:0/20:4)*	Glycerophosphoinositols	Phospholipid Metabolism	0.713354	0.0570934
1-palmitoyl-2-linoleoyl-GPI (16:0/18:2)	Glycerophosphoinositols	Phospholipid Metabolism	0.94249	0.0359144
1-palmitoyl-2-oleoyl-GPI (16:0/18:1)*	Glycerophosphoinositols	Phospholipid Metabolism	0.983876	0.0367381
1-stearoyl-2-arachidonoyl-GPI (18:0/20:4)	Glycerophosphoinositols	Phospholipid Metabolism	0.915251	0.0200478
1-stearoyl-2-linoleoyl-GPI (18:0/18:2)	Glycerophosphoinositols	Phospholipid Metabolism	1.61368	0.0668731
glycerophosphoinositol*	Glycerophosphoinositols	Phospholipid Metabolism	3.55742	0.151628
1-oleoyl-GPS (18:1)	Glycerophosphoserines	Lysolipid	1.48899	0.188326	GPS	1.14915
1-stearoyl-GPS (18:0)*	Glycerophosphoserines	Lysolipid	0.930196	0.0460884
1-stearoyl-2-arachidonoyl-GPS (18:0/20:4)	Glycerophosphoserines	Phosphatidylserine (PS)	0.871276	0.019753
1-stearoyl-2-oleoyl-GPS (18:0/18:1)	Glycerophosphoserines	Phosphatidylserine (PS)	1.24173	0.0243324
1-stearoyl-2-linoleoyl-GPS (18:0/18:2)	Glycerophosphoserines	Phospholipid Metabolism	1.21357	0.0244567
1-oleoylglycerol (18:1)	Monoacylglycerol	Monoacylglycerol	2.59081	0.369905
behenoyl dihydrosphingomyelin (d18:0/22:0)*	Phosphosphingolipids	Sphingolipid Metabolism	0.876771	0.0302382	SM	0.875286
behenoyl sphingomyelin (d18:1/22:0)*	Phosphosphingolipids	Sphingolipid Metabolism	0.88416	0.0395562
lignoceroyl sphingomyelin (d18:1/24:0)	Phosphosphingolipids	Sphingolipid Metabolism	0.890512	0.0365639
myristoyl dihydrosphingomyelin (d18:0/14:0)*	Phosphosphingolipids	Sphingolipid Metabolism	0.940496	0.0226159
palmitoyl dihydrosphingomyelin (d18:0/16:0)*	Phosphosphingolipids	Sphingolipid Metabolism	0.927802	0.021691
palmitoyl sphingomyelin (d18:1/16:0)	Phosphosphingolipids	Sphingolipid Metabolism	0.861721	0.0204324
sphingomyelin (d17:2/16:0, d18:2/15:0)*	Phosphosphingolipids	Sphingolipid Metabolism	0.838508	0.0470643
sphingomyelin (d18:0/18:0, d19:0/17:0)*	Phosphosphingolipids	Sphingolipid Metabolism	0.998771	0.0268869
sphingomyelin (d18:0/20:0, d16:0/22:0)*	Phosphosphingolipids	Sphingolipid Metabolism	0.973455	0.0518114
sphingomyelin (d18:1/14:0, d16:1/16:0)*	Phosphosphingolipids	Sphingolipid Metabolism	0.889034	0.0175461
sphingomyelin (d18:1/15:0, d16:1/17:0)*	Phosphosphingolipids	Sphingolipid Metabolism	0.928552	0.019562
sphingomyelin (d18:1/17:0, d17:1/18:0, d19:1/16:0)	Phosphosphingolipids	Sphingolipid Metabolism	0.875487	0.0504014
sphingomyelin (d18:1/18:1, d18:2/18:0)	Phosphosphingolipids	Sphingolipid Metabolism	0.853957	0.0186246
sphingomyelin (d18:1/19:0, d19:1/18:0)*	Phosphosphingolipids	Sphingolipid Metabolism	0.908544	0.0678968
sphingomyelin (d18:1/20:0, d16:1/22:0)*	Phosphosphingolipids	Sphingolipid Metabolism	0.825043	0.0206187
sphingomyelin (d18:1/20:1, d18:2/20:0)*	Phosphosphingolipids	Sphingolipid Metabolism	0.774946	0.0292542
sphingomyelin (d18:1/21:0, d17:1/22:0, d16:1/23:0)*	Phosphosphingolipids	Sphingolipid Metabolism	0.775505	0.0958602
sphingomyelin (d18:1/22:1, d18:2/22:0, d16:1/24:1)*	Phosphosphingolipids	Sphingolipid Metabolism	0.817002	0.0213104
sphingomyelin (d18:1/22:2, d18:2/22:1, d16:1/24:2)*	Phosphosphingolipids	Sphingolipid Metabolism	0.827238	0.0232485
sphingomyelin (d18:1/24:1, d18:2/24:0)*	Phosphosphingolipids	Sphingolipid Metabolism	0.894785	0.0157593
sphingomyelin (d18:1/25:0, d19:0/24:1, d20:1/23:0, d19:1/24:0)*	Phosphosphingolipids	Sphingolipid Metabolism	0.878694	0.0435611
sphingomyelin (d18:2/14:0, d18:1/14:1)*	Phosphosphingolipids	Sphingolipid Metabolism	0.891432	0.0197548
sphingomyelin (d18:2/16:0, d18:1/16:1)*	Phosphosphingolipids	Sphingolipid Metabolism	0.90389	0.0209491
sphingomyelin (d18:2/18:1)*	Phosphosphingolipids	Sphingolipid Metabolism	0.960208	0.0618502
sphingomyelin (d18:2/21:0, d16:2/23:0)*	Phosphosphingolipids	Sphingolipid Metabolism	0.925556	0.0598273
sphingomyelin (d18:2/23:0, d18:1/23:1, d17:1/24:1)*	Phosphosphingolipids	Sphingolipid Metabolism	0.911233	0.0388392
sphingomyelin (d18:2/23:1)*	Phosphosphingolipids	Sphingolipid Metabolism	0.934831	0.0429752
sphingomyelin (d18:2/24:1, d18:1/24:2)*	Phosphosphingolipids	Sphingolipid Metabolism	0.819723	0.0286047
sphingomyelin (d18:2/24:2)*	Phosphosphingolipids	Sphingolipid Metabolism	0.675973	0.0462028
stearoyl sphingomyelin (d18:1/18:0)	Phosphosphingolipids	Sphingolipid Metabolism	0.775941	0.0243119
tricosanoyl sphingomyelin (d18:1/23:0)*	Phosphosphingolipids	Sphingolipid Metabolism	0.894087	0.0274859
4-cholesten-3-one	Sterols	Sterol	0.913486	0.0329223	ST	0.905329
7-hydroxycholesterol (alpha or beta)	Sterols	Sterol	0.992133	0.0350051
beta-sitosterol	Sterols	Sterol	0.88216	0.0771747
campesterol	Sterols	Sterol	0.856537	0.0727738
cholesterol	Sterols	Sterol	0.882331	0.0177444

## Sheet: Fattyacid
Additional file 7 (Sheet 2): Fold change (FC) in average abundance of individual fatty acids (related to Figure 5b). The FC and standard deviation (s.d.) in FC values are computed over the entire intraerythrocytic developmental cycle (IDC). Basically, FC of a given metabolite is computed by taking ratio of it's average abundance during the IDC in infected erythrocyte cultures over the uninfected …
Biochemical name	Short name	Subordinate pathway	FC	s.d. FC			Unique Carbon chains
2-hydroxyglutarate	C5:0	Fatty Acid, Dicarboxylate	1.8493	0.0497262			C2:0
13-HODE + 9-HODE	C18:2	Fatty Acid, Monohydroxy	1.57689	0.205587			C3:0
docosahexaenoate (DHA; 22:6n3)	C22:6	Polyunsaturated Fatty Acid (n3 and n6)	1.55869	0.0930333			C4:0
docosapentaenoate (n6 DPA; 22:5n6)	C22:5	Polyunsaturated Fatty Acid (n3 and n6)	1.55841	0.184465			C5:0
docosapentaenoate (n3 DPA; 22:5n3)	C22:5	Polyunsaturated Fatty Acid (n3 and n6)	1.54358	0.078333			C6:0
mead acid (20:3n9)	C20:3	Polyunsaturated Fatty Acid (n3 and n6)	1.47507	0.0791663			C7:0
eicosapentaenoate (EPA; 20:5n3)	C20:5	Polyunsaturated Fatty Acid (n3 and n6)	1.47384	0.0586785			C8:0
2-hydroxystearate	C18:0	Fatty Acid, Monohydroxy	1.45297	0.0335341			C9:0
arachidonate (20:4n6)	C20:4	Polyunsaturated Fatty Acid (n3 and n6)	1.42671	0.0681933			C10:0
dihomo-linolenate (20:3n3 or n6)	C20:3	Polyunsaturated Fatty Acid (n3 and n6)	1.41717	0.0506762			C10:1
linoleate (18:2n6)	C18:2	Polyunsaturated Fatty Acid (n3 and n6)	1.3537	0.0554636			C12:0
oleate/vaccenate (18:1)	C18:1	Long Chain Fatty Acid	1.29139	0.0399443			C14:0
10-nonadecenoate (19:1n9)	C19:1	Long Chain Fatty Acid	1.19761	0.110477			C14:1
eicosenoate (20:1)	C20:1	Long Chain Fatty Acid	1.15692	0.100166			C15:0
linolenate [alpha or gamma; (18:3n3 or 6)]	C18:3	Polyunsaturated Fatty Acid (n3 and n6)	1.15572	0.0592288			C16:0
dihomo-linoleate (20:2n6)	C20:2	Polyunsaturated Fatty Acid (n3 and n6)	1.10055	0.0837135			C16:1
10-heptadecenoate (17:1n7)	C17:1	Long Chain Fatty Acid	1.0495	0.0529328			C17:0
erucate (22:1n9)	C22:1	Long Chain Fatty Acid	1.03406	0.0548603			C17:1
caproate (6:0)	C6:0	Medium Chain Fatty Acid	0.972921	0.162827			C18:0
3-hydroxybutyrylcarnitine (2)	C4:0	Fatty Acid Metabolism(Acyl Carnitine)	0.944384	0.0277973			C18:1
heptanoate (7:0)	C7:0	Medium Chain Fatty Acid	0.896174	0.111507			C18:2
3-hydroxybutyrylcarnitine (1)	C4:0	Fatty Acid Metabolism(Acyl Carnitine)	0.872162	0.0259964			C18:3
propionylcarnitine (C3)	C3:0	Fatty Acid Metabolism (also BCAA Metabolism)	0.870606	0.019939			C19:1
acetylcarnitine (C2)	C2:0	Fatty Acid Metabolism(Acyl Carnitine)	0.86368	0.0163815			C20:0
malonylcarnitine	C3:0	Fatty Acid Synthesis	0.842384	0.0337035			C20:1
adipate	C6:0	Fatty Acid, Dicarboxylate	0.840924	0.0394628			C20:2
linolenoylcarnitine (C18:3)*	C18:3	Fatty Acid Metabolism(Acyl Carnitine)	0.806507	0.0309698			C20:3
caprylate (8:0)	C8:0	Medium Chain Fatty Acid	0.80179	0.336936			C20:4
2-methylmalonylcarnitine (C4-DC)	C4:0	Fatty Acid Synthesis	0.798872	0.083883			C20:5
cerotoylcarnitine (C26)*	C26:0	Fatty Acid Metabolism(Acyl Carnitine)	0.792903	0.0458074			C20:6
arachidoylcarnitine (C20)*	C20:0	Fatty Acid Metabolism(Acyl Carnitine)	0.789757	0.0230872			C22:0
hexanoylcarnitine (C6)	C6:0	Fatty Acid Metabolism(Acyl Carnitine)	0.783153	0.0264991			C22:1
behenoylcarnitine (C22)*	C22:0	Fatty Acid Metabolism(Acyl Carnitine)	0.778466	0.0554743			C22:4
cis-4-decenoylcarnitine (C10:1)	C10:1	Fatty Acid Metabolism(Acyl Carnitine)	0.774906	0.0314146			C22:5
adrenoylcarnitine (C22:4)*	C22:4	Fatty Acid Metabolism(Acyl Carnitine)	0.752345	0.0363266			C22:6
octanoylcarnitine (C8)	C8:0	Fatty Acid Metabolism(Acyl Carnitine)	0.743325	0.0314379			C26:0
stearoylcarnitine (C18)	C18:0	Fatty Acid Metabolism(Acyl Carnitine)	0.721383	0.0242438
stearoylcholine*	C18:0	Fatty Acid Metabolism (Acyl Choline)	0.719926	0.0258064
butyrylcarnitine (C4)	C4:0	Fatty Acid Metabolism (also BCAA Metabolism)	0.712731	0.0674335
margaroylcarnitine*	C17:0	Fatty Acid Metabolism(Acyl Carnitine)	0.708228	0.0141707
linoleoylcarnitine (C18:2)*	C18:2	Fatty Acid Metabolism(Acyl Carnitine)	0.695444	0.0259744
oleoylcarnitine (C18:1)	C18:1	Fatty Acid Metabolism(Acyl Carnitine)	0.695332	0.0188457
eicosenoylcarnitine (C20:1)*	C20:1	Fatty Acid Metabolism(Acyl Carnitine)	0.692796	0.0284347
laurylcarnitine (C12)	C12:0	Fatty Acid Metabolism(Acyl Carnitine)	0.68609	0.0314277
palmitoleoylcarnitine (C16:1)*	C16:1	Fatty Acid Metabolism(Acyl Carnitine)	0.681072	0.0235452
dihomo-linoleoylcarnitine (C20:2)*	C20:2	Fatty Acid Metabolism(Acyl Carnitine)	0.678248	0.0284187
oleoylcholine	C18:1	Fatty Acid Metabolism (Acyl Choline)	0.677598	0.0175492
pentadecanoylcarnitine (C15)*	C15:0	Fatty Acid Metabolism(Acyl Carnitine)	0.670974	0.0154399
arachidonoylcarnitine (C20:4)	C20:4	Fatty Acid Metabolism(Acyl Carnitine)	0.66963	0.0222346
dihomo-linolenoylcarnitine (20:3n3 or 6)*	C20:6	Fatty Acid Metabolism(Acyl Carnitine)	0.657238	0.0266137
decanoylcarnitine (C10)	C10:0	Fatty Acid Metabolism(Acyl Carnitine)	0.652018	0.0426925
palmitoylcholine	C16:0	Fatty Acid Metabolism (Acyl Choline)	0.629945	0.0189056
docosapentaenoylcarnitine (C22:5n3)*	C22:5	Fatty Acid Metabolism(Acyl Carnitine)	0.627913	0.0303081
methylmalonate (MMA)	C4:0	Fatty Acid Metabolism (also BCAA Metabolism)	0.606846	0.168446
myristoylcarnitine (C14)	C14:0	Fatty Acid Metabolism(Acyl Carnitine)	0.594397	0.0183664
palmitoylcarnitine (C16)	C16:0	Fatty Acid Metabolism(Acyl Carnitine)	0.58565	0.0205273
myristoleoylcarnitine (C14:1)*	C14:1	Fatty Acid Metabolism(Acyl Carnitine)	0.580884	0.0302668
azelate (nonanedioate)	C9:0	Fatty Acid, Dicarboxylate	0.520411	0.155959
