# Supplementary material for: Metabolic alterations in the erythrocyte during blood-stage development of the malaria parasite
Source: Malar J. 2020 Feb 27;19:94. doi: 10.1186/s12936-020-03174-z (PMC7045481; doi:10.1186/s12936-020-03174-z)
Supplement: Supplementary file 10 — Additional file 10. Raw metabolomic data from uRBC and iRBC cultures obtained in quadruplicate at 0, 8, 16, 24, 32, and 40 h time point. [file 12936_2020_3174_MOESM10_ESM.xlsx]

## Sheet: rawdata
Additional file 10: Raw metabolomic data obtained in quadruplicate from iRBC and uRBC cultures at the indicated time points. Bradford protein concentration of each sample was used to normalize the raw data for differences in protein content of different samples.
Biochemical name	MASS (a.m.u.)	KEGG ID	Bradford Protein	123.44	139.188	147.898	126.062	180.205	132.52	150.134	154.4	137.582	156.845	144.251	147.094	137.168	206.245	154.605	158.68	145.667	144.857	146.683	152.773	138.584	142.224	153.387	131.307	152.776	142.022	116.582	119.204	137.368	152.365	143.034	166.65	132.116	136.358	134.741	141.616	130.702	144.859	141.419	155.212	158.896	130.096	130.904	133.933	130.5	131.509
			Culture (time)	iRBC (0h)	iRBC (0h)	iRBC (0h)	iRBC (0h)	iRBC (8h)	iRBC (8h)	iRBC (8h)	iRBC (8h)	iRBC (16h)	iRBC (16h)	iRBC (16h)	iRBC (16h)	iRBC (24h)	iRBC (24h)	iRBC (24h)	iRBC (24h)	iRBC (32h)	iRBC (32h)	iRBC (32h)	iRBC (32h)	iRBC (40h)	iRBC (40h)	iRBC (40h)	iRBC (40h)	uRBC (0h)	uRBC (0h)	uRBC (0h)	uRBC (0h)	uRBC (8h)	uRBC (8h)	uRBC (8h)	uRBC (8h)	uRBC (16h)	uRBC (16h)	uRBC (16h)	uRBC (16h)	uRBC (24h)	uRBC (24h)	uRBC (24h)	uRBC (24h)	uRBC (32h)	uRBC (32h)	uRBC (32h)	uRBC (32h)	uRBC (40h)	uRBC (40h)
			HMDB ID
glycine	76.0393	C00037	HMDB00123	855699	684736	649691	761439	542129	676304	643841	542997	778017	669187	648240	694574	812229	651081	679054	688090	798644	660572	669451	644778	853249	785214	633606	802498	573941	596307	644107	714331	664827	480366	672088	537083	619874	617685	554644	584560	477484	481798	518018	489553	435748	582757	624063	566159	543294	526941
N-acetylglycine	118.05		HMDB00532	14588.6	12712.4	11661	7986.62	14457	18073.8	15531.7	9249.84	28254.6	24300	20935.5	23047	27120.5	27608.2	28903.1	22090.8	25521.1	21237.9	24939.3	9233.16	26976.7	17654.4	15602.6	14021.7	5676.59	5234.06	0	4713.73	4899.31	0	7703.09	5918.21	3887.42	9537.49	9663.81	9673.94	9343.97	8284.64	11291.7	4460.18	6838.1	2519.67	6801.59	7965.15	0	0
dimethylglycine	104.071	C01026	HMDB00092	15979.2	6744.57	7428.81	7773.09	0	4104.6	4091.81	2722.27	2755.55	1986.24	0	2951.02	2183.33	1692.22	2791.09	2585.3	2759.36	0	0	0	2529.35	2356.24	0	0	8101.78	8656.51	8279.36	12217.2	5226.5	5969.48	5173.9	5995.66	5601.49	4141.63	5430.3	0	0	0	0	0	0	0	3001.17	3436.19	0	2930.58
betaine	118.086	C00719	HMDB00043	5.70909e+06	4.80123e+06	4.69722e+06	4.4155e+06	3.64229e+06	4.98641e+06	4.68694e+06	3.95771e+06	4.73016e+06	4.55519e+06	4.07425e+06	4.70319e+06	4.6468e+06	4.3145e+06	4.33123e+06	4.29091e+06	3.96509e+06	4.38794e+06	4.20768e+06	3.81047e+06	4.39382e+06	4.12841e+06	3.67944e+06	4.26835e+06	4.68725e+06	5.089e+06	5.23318e+06	5.67915e+06	5.44114e+06	4.19238e+06	5.28685e+06	4.97034e+06	5.05457e+06	5.50261e+06	5.25725e+06	4.83532e+06	4.32804e+06	5.0185e+06	5.05805e+06	4.55183e+06	4.335e+06	4.94797e+06	5.97651e+06	5.41965e+06	4.81514e+06	5.00493e+06
serine	106.05	C00065	HMDB00187	1.7843e+06	1.47972e+06	1.44093e+06	1.78199e+06	1.15409e+06	1.58885e+06	1.47902e+06	1.22138e+06	1.90002e+06	1.53795e+06	1.62598e+06	1.46709e+06	1.87224e+06	1.53967e+06	1.49372e+06	1.57076e+06	1.83429e+06	1.55322e+06	1.50496e+06	1.39014e+06	1.94693e+06	1.84396e+06	1.59815e+06	1.79914e+06	1.21418e+06	1.32776e+06	1.52023e+06	1.59893e+06	1.69392e+06	1.21532e+06	1.59461e+06	1.23298e+06	1.69749e+06	1.57332e+06	1.37931e+06	1.31433e+06	1.03961e+06	1.18487e+06	1.27826e+06	1.21264e+06	1.12659e+06	1.36786e+06	1.63297e+06	1.36731e+06	860510	1.4108e+06
N-acetylserine	146.046		HMDB02931	104925	70407.7	64151.8	69423.7	69042.6	61897.6	60761.4	53222.5	97467	67881.3	69733.2	79750.6	157176	95257.1	111856	113134	210499	126934	137710	133929	234104	161694	139285	168886	9218.33	10286.5	10051.5	10588.2	10676.3	9009.86	10289.3	10516	10630.9	11141.1	12099.4	8505.54	8711.47	8222.88	8219.77	6226.48	6364.82	6534.51	6769.52	7879.11	7261.45	7363.05
threonine	120.066	C00188	HMDB00167	2.86583e+06	2.27632e+06	2.01923e+06	2.41867e+06	1.70893e+06	2.26818e+06	2.12484e+06	1.73181e+06	2.47506e+06	1.89543e+06	2.18487e+06	2.16632e+06	2.73301e+06	2.13535e+06	2.38614e+06	2.47524e+06	2.79992e+06	2.59536e+06	2.68174e+06	2.36321e+06	3.13535e+06	2.78829e+06	2.71824e+06	3.20986e+06	1.73503e+06	1.85578e+06	2.24488e+06	2.27612e+06	1.98126e+06	1.61451e+06	1.96765e+06	1.72219e+06	1.91557e+06	1.91898e+06	1.95363e+06	1.76307e+06	1.47123e+06	1.66644e+06	1.79293e+06	1.6377e+06	1.4565e+06	1.94208e+06	1.92611e+06	1.7872e+06	1.77965e+06	1.86952e+06
N-acetylthreonine	160.062			36670.9	25351.1	29437.4	30622.8	22016	26773.3	22873	24170.6	28112.9	25958.6	25151.7	25461.1	40679.5	38300.1	31551.5	28658.4	32803.4	23107.2	22683	27216.5	27587.8	21948.8	24387.2	22118.3	17388.3	19059	22734.9	26337.1	20276.8	18941.1	23938.5	19435.4	22259.9	23115.4	18974.8	19548.9	20236.4	18253.4	19035.5	16492.8	14151.1	19801.9	18188.3	16303.8	15350.1	16320
alanine	90.055	C00041	HMDB00161	1.59064e+06	1.46983e+06	1.59068e+06	1.73007e+06	1.04231e+06	1.15374e+06	1.16266e+06	841999	2.13377e+06	1.68514e+06	1.57503e+06	1.5162e+06	3.2348e+06	2.32658e+06	2.27383e+06	2.11385e+06	3.23729e+06	2.55002e+06	2.23983e+06	2.60302e+06	4.35456e+06	3.18231e+06	2.96485e+06	3.96223e+06	632404	686388	896583	678386	890319	858921	1.10472e+06	641663	831676	1.0133e+06	792557	935883	605189	677857	710891	498049	552430	913766	1.09269e+06	711944	837148	717609
N-acetylalanine	130.051	C02847	HMDB00766	11205.4	13147.6	5778.45	12381.5	5302.97	9620.06	9210.26	4211.18	14901.7	13384.1	17501.6	11196.6	19162.3	12286	15942.7	14198.4	14277.8	15993.8	7611.67	13263.1	18343.7	8558.82	13235.2	11290.8	4283.42	2466.74	2924.26	5687.64	7189.38	2607.6	4187.98	9069.76	4869.8	2984.64	5718.19	0	3433.49	1382.3	3391.11	6089.53	1277.07	1929.97	3362.59	1724.77	2179.66	1696.04
aspartate	134.045	C00049	HMDB00191	2.99602e+06	2.49066e+06	2.43178e+06	2.42295e+06	2.05152e+06	2.88745e+06	2.60745e+06	2.20939e+06	2.61888e+06	2.56312e+06	2.24702e+06	2.60334e+06	2.37808e+06	2.10363e+06	2.08143e+06	2.10336e+06	1.96671e+06	2.02012e+06	1.93713e+06	1.67469e+06	2.10145e+06	1.90953e+06	1.49975e+06	1.81003e+06	2.56181e+06	2.77913e+06	2.68341e+06	3.23215e+06	3.34392e+06	2.49031e+06	3.11954e+06	2.82015e+06	3.30722e+06	3.46923e+06	3.32572e+06	2.52657e+06	2.96257e+06	3.14129e+06	3.39801e+06	3.10826e+06	2.95513e+06	3.04344e+06	3.92718e+06	3.49071e+06	2.94668e+06	3.69903e+06
asparagine	133.061	C00152	HMDB00168	4.71567e+06	3.9889e+06	3.57026e+06	4.04603e+06	2.79448e+06	4.44215e+06	3.93169e+06	2.94765e+06	4.38056e+06	3.65798e+06	3.61733e+06	3.76878e+06	4.54533e+06	3.6095e+06	3.86257e+06	3.97704e+06	4.10485e+06	4.2691e+06	4.15171e+06	3.3182e+06	4.64519e+06	4.27121e+06	3.42909e+06	4.26409e+06	3.19238e+06	3.65474e+06	3.85459e+06	4.34246e+06	3.87606e+06	3.00577e+06	3.74829e+06	3.30615e+06	3.65133e+06	3.89311e+06	3.73392e+06	3.29266e+06	3.15648e+06	3.59777e+06	3.47238e+06	3.29189e+06	3.11695e+06	3.18554e+06	4.06211e+06	3.64231e+06	2.97508e+06	3.94609e+06
N-acetylasparagine	173.057		HMDB06028	1051.39	540.456	393.44	567.007	737.183	810.346	469.92	610.505	834.31	552.354	422.049	563.232	794.07	805.43	693.813	768.251	791.222	575.94	785.019	401.962	779.722	533.405	455.443	429.878	366.635	393.087	280.85	403.107	291.21	219.342	363.844	384.59	491.106	252.233	389.711	407.842	638.345	426.642	455.448	319.724	262.732	425.547	211.628	416.641	191.762	268.993
N-acetylaspartate (NAA)	174.041	C01042	HMDB00812	32664.7	20794	21493.8	22246.9	20090.5	22827.6	24121	21994.4	23554	22579.8	22225.7	24550.8	27233.9	21849.3	21672	27515.4	16503.1	16101	15849.6	16156.5	13539.9	14938.2	13234.9	14644.2	21142.7	22857	25111.9	25913	29609.4	22497.4	28295.7	25326.2	31520.6	31547.3	29804.4	29520.9	41051.3	30616.1	33450.5	30106.5	28537.5	36242.2	33724.9	35528.3	35730.8	35132.7
3-sulfo-L-alanine	167.997	C00506	HMDB02757	6065.89	5299.52	5709.69	7956.78	4791.23	7187.69	6938.39	5480.28	8795.02	6089.83	7513.71	5929.08	6903.36	4327.14	3343.97	4119.69	4226.7	4326.63	4895.57	4799.68	5578.32	6772.96	6082.98	7804.27	5693.59	6715.76	8915.94	9025.01	5282.11	3830.2	4045.07	3385.95	3743.04	3553.95	4748.64	4345.29	4905.47	3951.67	3642.43	4636.29	3828.85	5816.01	5020.53	5262.69	4336.72	4286.6
glutamate	148.06	C00025	HMDB00148	1.29939e+07	1.03596e+07	9.69979e+06	1.10334e+07	1.04409e+07	1.41022e+07	1.32748e+07	1.17691e+07	1.47472e+07	1.488e+07	1.48259e+07	1.59515e+07	1.49164e+07	1.42884e+07	1.49436e+07	1.46577e+07	1.36315e+07	1.4729e+07	1.48989e+07	1.33947e+07	1.41942e+07	1.52197e+07	1.31754e+07	1.55012e+07	1.40689e+07	1.49603e+07	1.64108e+07	1.74578e+07	1.8528e+07	1.53831e+07	1.7794e+07	1.60023e+07	2.09365e+07	1.99831e+07	2.02573e+07	1.91083e+07	2.02279e+07	2.0697e+07	2.17298e+07	1.99291e+07	2.00726e+07	2.47187e+07	2.46033e+07	2.38234e+07	2.52249e+07	2.51792e+07
glutamine	147.076	C00064	HMDB00641	2.62226e+07	2.15653e+07	1.75263e+07	2.22479e+07	1.56328e+07	2.17156e+07	1.98841e+07	1.53902e+07	2.0825e+07	1.54887e+07	1.88176e+07	1.92499e+07	1.98442e+07	1.49268e+07	1.811e+07	1.92979e+07	1.76023e+07	1.84989e+07	1.82305e+07	1.55371e+07	1.81615e+07	1.77192e+07	1.68799e+07	1.97068e+07	1.65423e+07	1.81044e+07	2.00219e+07	2.3076e+07	1.74383e+07	1.39008e+07	1.68068e+07	1.65695e+07	1.67218e+07	1.60094e+07	1.74971e+07	1.51636e+07	1.42034e+07	1.48038e+07	1.44595e+07	1.53604e+07	1.36252e+07	1.62123e+07	1.60639e+07	1.73061e+07	1.4535e+07	1.72118e+07
N-acetylglutamate	188.056	C00624	HMDB01138	3155.2	2042.81	1908.19	2004.8	2267.48	2472.77	2122.14	2099.92	2795.71	2379.73	2432.65	2545.76	3917.28	3167.53	3180.81	3309.63	3242.14	2672.89	2918.55	2766.55	3205.15	2696.01	2639.73	3298.13	1571.16	1685.86	1545.47	1890.93	2145	1626.97	2020.41	1684.4	2333.32	2203.73	2471.5	2285.71	3522.94	2394.13	2623.08	2492.91	2418.03	3147.51	2696.25	3032.57	3216.15	2706.67
N-acetylglutamine	187.072	C02716	HMDB06029	1755.47	1572.81	895.144	1418.11	995.15	1056.61	1978.27	1074.87	1057.01	1010.49	1452.33	783.934	1423.75	1267.46	1324.59	1491.87	1022.32	1118.31	983.522	1025.7	765.182	1038.13	864.33	1232.15	1205.88	1053.89	956.46	1483.62	1301.7	784.517	1503.53	1193.84	1306.23	1403.03	1451.23	1138.91	1798.92	1048.93	1116.5	1043.17	1205.77	1232.95	1074.41	1367.87	1020.04	1135.25
4-hydroxyglutamate	164.055	C03079	HMDB01344	1097.75	1016.32	1055.79	0	918.149	0	1419.47	0	1011.41	1440.4	1270.98	1392.76	1332.49	1319.18	955.991	829.607	833.085	1206.09	0	773.782	1408.78	1603.56	0	0	921.663	1049.69	0	0	1524.77	605.894	1538.63	786.709	1481.8	1482.84	893.247	1387.84	1554.8	1260.49	2063.11	1923.6	0	0	1835.86	1002.98	0	0
glutamate, gamma-methyl ester	162.076			282478	286233	256616	243054	137272	244615	229632	166011	175604	172818	206054	181259	210527	219718	335520	242838	289167	392406	245823	190411	162648	350791	311649	178595	143726	198340	259295	172683	270758	236632	361357	244110	360454	436979	352407	323686	175764	327970	282177	147636	193102	323330	361748	250864	253645	320461
pyroglutamine*	129.066			147282	115994	128586	131727	90435	120458	116055	99529.3	111789	103077	100832	104552	106230	98256.7	100645	94382.9	95667.7	100676	106103	82681.1	100006	100740	91804.1	87500.3	118425	129344	149948	143710	133551	119011	129935	110384	111277	130084	125436	101801	86779.6	100113	114075	98889	86235.4	122297	124971	105853	103912	104899
beta-citrylglutamate	320.062			10332.4	8282.6	8040.53	8768.77	7069.74	9079.46	8354.61	7230.63	8361.67	7887.55	7414.42	8245.62	7935.23	5319.54	6487.75	6433.63	4715.03	4997.71	5148.35	4957.62	3101.36	3735.83	3220.18	3775.2	8032.56	8800.35	9283.03	9119.63	10301.7	8393.82	9493.95	8401.63	10801.3	10040.4	9742.72	9062.13	10625.2	9349.16	10160.7	9503.35	9020.8	10375.5	10495.5	9645.6	9715.97	9732.4
carboxyethyl-GABA	176.092		HMDB02201	11527.1	10285.7	7181.19	9184.3	7313.9	8173.1	8714.4	5104.93	8009.44	12287	7783.91	9603.32	8445.69	9168.13	9036.21	7574.55	8264.73	10015.1	9350.27	7640.19	12552.4	10422.6	7839.67	7743.17	10170.6	7763.56	7531.65	8352.46	9076.55	6846.38	9968.71	10324.7	11296.5	13074.5	12751.6	9735.25	12764.7	12715	15112.4	8819.6	8829.74	16393.6	16934.5	11258.7	11438.7	29773.3
S-1-pyrroline-5-carboxylate	114.055	C04322	HMDB01301	13960.6	12950	11311.7	11322.9	9207.13	14289.9	14082.9	10321.4	11963.6	11750	12692.3	12555.7	8818.3	8108.26	8651.18	7649.14	6346.56	7785.05	10270	7107.4	9502.96	8222.09	6854.51	8423.82	9533.86	12485.7	10781	14209.9	13845.2	11276.7	12775.6	10127.6	10537.8	12895.2	12633.1	13019.7	7879.76	12147	11995.5	8924.19	10930.9	14499	12790.3	10309.8	9641.6	14842.3
histidine	154.062	C00135	HMDB00177	252293	214705	198481	239171	177495	228600	216360	187476	280393	212579	240363	233935	322764	223557	260647	281848	352556	307636	290557	286889	408839	317365	285391	410701	156434	175007	201090	205859	192570	163016	191012	159946	188420	176454	177789	170327	178715	162773	173617	165779	148282	196913	186011	182753	188079	183988
N-acetylhistidine	198.087	C02997	HMDB32055	10315.7	7436.24	5495.44	5765.6	6587.2	7531.7	8124.24	4117.85	8167.2	8160.84	7773.35	6822	10825	10497.4	9514.82	9224.45	10454.3	9794.7	9299.16	5422.33	12276.9	9494.03	8445.01	8767.45	4633.19	5229.09	4120.22	5693.13	6336.1	4543.26	5578.62	4933.23	4786.47	6903.65	5677.93	5450.25	6305.3	6027.52	5397.1	5008.53	4353.65	5891.4	6577.35	5677.31	5679.17	5848.4
formiminoglutamate	175.071	C00439		3514.77	3184.36	3058.7	2757.41	2455.05	3172.46	4099.72	2969.42	3524.13	4437.52	3313.88	3920.83	3366.76	3915	3013.51	2608.97	2107.67	2625.55	2694.75	1676.26	2147.42	2934.3	0	1593.56	3427.76	4490.85	3137.34	3649.74	5546.2	3892.86	5262.8	4610.56	4694.6	6327.31	5781.35	5499.8	6727.29	5739.06	4748.5	5207.79	4227.55	6094.95	8533.67	5613.37	5478.69	6301.76
imidazole lactate	157.061	C05568	HMDB02320	13475.5	8621.66	9933.91	8201.46	5945.43	7418.13	7557.52	4772.07	7565.92	6078.96	4563.58	7169.28	6512.21	6461.92	6240.24	5748.39	5976.54	6087.11	7290.9	5067.81	8470.91	8323	6740.62	6583.85	5211.75	6327.27	5317.13	5615.1	4869.55	4329.94	4785.29	3979.35	2707.21	3625.3	3648.55	3510.67	4153.62	3183.2	2938.93	2323.35	2062.23	2825.06	3374.01	2670.91	3137.39	2585.01
4-imidazoleacetate	127.05	C02835	HMDB02024	54984.9	44754.2	21075.2	21992.4	5725.99	6246.97	5177.01	4753.71	6901.27	5749.16	5839.73	6065.57	6601.45	6111.7	5812.46	5765.34	6406.12	8561.08	6322.18	4884.85	10765.2	9197.85	6994.38	8824.05	29674	31164.2	23711.6	25421.2	7788.65	6793.5	7088.93	6077.74	5687.34	8428.93	7558.73	6492.15	6919.5	7647.77	6638.01	5362.29	6965.47	8797.25	8626.1	7958.2	7938.97	9042.42
lysine	147.113	C00047	HMDB00182	2.46521e+06	1.96957e+06	1.81521e+06	2.3163e+06	1.49289e+06	2.07105e+06	1.82888e+06	1.50204e+06	2.62295e+06	1.87613e+06	2.28921e+06	2.07196e+06	3.02063e+06	2.12328e+06	2.47568e+06	2.57345e+06	3.06928e+06	2.64439e+06	2.72887e+06	2.47312e+06	3.3116e+06	2.89217e+06	2.85498e+06	3.19181e+06	1.38269e+06	1.47117e+06	2.01805e+06	1.86634e+06	1.52925e+06	1.33048e+06	1.60078e+06	1.34652e+06	1.57321e+06	1.54768e+06	1.52261e+06	1.35411e+06	1.21757e+06	1.29392e+06	1.37744e+06	1.26646e+06	1.14784e+06	1.58892e+06	1.56461e+06	1.43514e+06	1.49889e+06	1.55928e+06
N6-acetyllysine	187.109	C02727	HMDB00206	1650.72	1111.48	950.439	1298.95	796.598	953.532	948.12	622.234	1208.32	713.934	907.605	606.524	1180.99	492.633	788.066	965.093	1555.76	1212.09	1385.46	1043.97	1755.78	1741.79	1449.7	1808.4	0	0	220.257	297.289	234.429	0	356.391	0	0	0	0	348.343	0	0	0	0	0	0	0	0	0	0
N6,N6,N6-trimethyllysine	189.16	C03793	HMDB01325	1.59426e+06	1.18397e+06	1.20654e+06	1.39238e+06	1.04142e+06	1.2475e+06	1.23795e+06	1.07469e+06	1.36013e+06	1.15957e+06	1.28843e+06	1.3485e+06	1.45183e+06	1.26859e+06	1.33643e+06	1.27397e+06	1.3208e+06	1.17045e+06	1.29112e+06	1.21573e+06	1.38411e+06	1.3213e+06	1.26156e+06	1.40446e+06	1.01709e+06	1.0547e+06	1.21392e+06	1.21963e+06	1.18946e+06	1.00232e+06	1.17493e+06	1.03606e+06	1.18387e+06	1.15337e+06	1.14532e+06	1.09993e+06	1.03635e+06	1.02571e+06	1.08259e+06	1.00198e+06	857875	1.21559e+06	1.16222e+06	1.09721e+06	1.13285e+06	1.08878e+06
2-aminoadipate	162.076	C00956	HMDB00510	12073.3	10113.9	15048	11506.8	7643.18	12393	10016.5	11801.9	14171.5	13095.5	13980.2	11817.2	13058.3	11447.2	12797.3	10377.6	12281.8	12905.4	10923.8	12974.2	9699.84	10263.1	8649.66	8819.81	10006.4	11969.6	15514.5	12307.7	16913.2	16445.5	14970.1	10172.1	20167.6	18098.3	13410.9	20559.1	12436.3	17871.5	15296	11410	13358.9	18633.8	19381.4	16263.9	22241.9	17195.6
glutarylcarnitine (C5-DC)	276.144		HMDB13130	2234.88	1548.8	1364.62	0	1394.71	0	1990.07	938.582	2093.09	1816.11	1355.75	1317.86	1556.04	1365.33	1623.12	1203.11	1470.11	1807.91	1016.28	1363.29	1280.11	1640.81	0	1134.49	1281.9	2069.15	0	1691.37	1305.93	1476.4	1243.2	1251.59	1518.26	1772.17	1590.13	1696.16	1428.6	1394.85	1034.11	1408.73	1538.46	1643.64	1815.79	1285.25	0	0
pipecolate	130.086	C00408	HMDB00070	1.14443e+06	972314	535682	617914	128290	154555	154221	120127	954509	461131	669907	965782	3.38294e+06	2.13311e+06	3.05566e+06	3.41956e+06	5.7932e+06	4.87758e+06	4.64138e+06	4.54589e+06	8.41599e+06	6.09082e+06	6.24861e+06	7.57842e+06	0	0	0	7600.1	0	3409.52	2671.29	5703.46	0	0	0	9976	9627.06	3333.01	8045.97	4534.48	3253.95	6683.34	0	9988.9	0	11082.6
phenylalanine	166.086	C00079	HMDB00159	7.03524e+06	5.79285e+06	5.60259e+06	6.61195e+06	4.5404e+06	5.98518e+06	5.58791e+06	4.86123e+06	6.66622e+06	5.40531e+06	6.30468e+06	6.15064e+06	7.68256e+06	6.02519e+06	6.8594e+06	6.95754e+06	8.48079e+06	7.65933e+06	8.09225e+06	7.21113e+06	9.99456e+06	8.6932e+06	8.57453e+06	9.87598e+06	4.7878e+06	5.21282e+06	6.55669e+06	5.94208e+06	5.42388e+06	4.75354e+06	5.63179e+06	4.76151e+06	5.16812e+06	5.48429e+06	5.2817e+06	5.13376e+06	4.43093e+06	4.80838e+06	5.07203e+06	4.36188e+06	4.16078e+06	5.6727e+06	5.62524e+06	5.11521e+06	5.42076e+06	5.28138e+06
N-acetylphenylalanine	206.082	C03519	HMDB00512	535.831	519.499	370.113	465.263	425.937	480.599	551.148	441.172	612.1	514.431	547.296	538.078	911.721	826.231	885.043	817.299	934.391	949.681	891.248	756.128	814.329	957.251	985.585	867.966	299.471	397.086	446.973	546.584	632.251	483.897	522.365	462.37	664.568	667.874	800.617	661.295	662.247	761.913	788.013	731.135	671.225	964.434	839.722	906.401	709.203	929.146
phenylpyruvate	163.04	C00166	HMDB00205	2923.05	2359.1	1902.4	2333.59	2000.09	3290.23	2955.69	3013.56	2962.02	2887.4	3062.55	2522.14	4153.89	2286	2285.29	3484.19	0	2141.01	2278.14	2411.14	1248.21	2091.68	1785.29	2283.72	2843.81	2513.6	3865.22	3797.6	4787.56	3224.4	3372.72	2662.67	5276.82	4498.11	4317.45	4749.92	4441.88	4175.74	5437.38	4000.97	3747.9	6337.94	5543.58	4691.38	5870.51	4964.84
phenyllactate (PLA)	165.056	C05607	HMDB00779	1839.29	1113.29	1565.89	1629.18	1354.37	1639.17	1198.44	1886.55	1487.96	1642.74	1357.21	1503.37	2013.04	1414.6	1439.92	1603.25	1854.01	1430.58	1364.02	1781.55	1511.02	1509.6	1719.23	1881.26	1026.83	1260.83	1757.16	2655.44	1571.87	1223.61	1475.32	1314.95	1787.94	1470.45	1343.26	1628.32	1879.21	1228.35	1575.04	1653.06	1414.28	1682.8	1499.5	1863.87	1804.37	1348.87
tyrosine	182.081	C00082	HMDB00158	2.7781e+06	2.31441e+06	2.59084e+06	2.38568e+06	1.99841e+06	2.61943e+06	2.36691e+06	2.0022e+06	2.88554e+06	1.77916e+06	2.27541e+06	2.33762e+06	2.25268e+06	2.11083e+06	2.52113e+06	2.35843e+06	2.57587e+06	2.7671e+06	2.3542e+06	2.48396e+06	2.95348e+06	2.4113e+06	2.68697e+06	2.69395e+06	1.86731e+06	2.21885e+06	2.36449e+06	2.51705e+06	2.47267e+06	1.642e+06	2.06894e+06	1.85121e+06	2.52903e+06	2.00433e+06	2.05133e+06	2.19949e+06	1.38714e+06	2.47441e+06	2.00037e+06	1.46534e+06	1.61516e+06	1.9955e+06	2.07119e+06	1.96279e+06	1.78029e+06	2.37029e+06
4-hydroxyphenylpyruvate	179.035	C01179	HMDB00707	2900.86	2472.92	2760.15	2779.8	1940.96	3019.16	2374.17	2531.82	2527.46	2475.07	2778.08	2382.56	2102.68	1693.26	2485.55	1580.71	1482.38	1240.08	1494.29	1365.56	989.992	1725.57	1057.89	1000.73	2780.67	2588.6	3134	3341.11	4417.26	2827.68	3058.97	3070.68	4523.71	4788.05	3425.13	3243.5	3280.96	4570.05	3073.51	3985.22	2922.07	4146.18	5571.86	3889.53	4144.45	4087.15
3-(4-hydroxyphenyl)lactate	181.051	C03672	HMDB00755	10725.9	8769.22	6847.14	8883.78	4344.14	3363.95	4294.86	4118.96	6729.21	3844.04	5656.25	6237.43	9179.34	6292.83	7468.24	8525.46	10190.5	8551.14	8929.43	9254.69	11260.5	9391.52	9919.07	11895.3	1886.52	2336.4	2341.91	2673.78	1613.75	1456.65	1942.97	1834.92	1766.54	1667.66	1461.27	1639.12	1321.88	1171.98	1335.04	1155.26	1259.77	1378.14	1500.47	1735.48	1053.2	1318.14
phenol sulfate	172.991	C02180	HMDB60015	5589.96	2670.35	2395.99	2950.75	1786.17	2442.3	2466.61	2525.97	2411.17	2037.81	2357.27	2130.06	2584.12	2178.5	2080.57	2232.66	2429.78	2195.99	2257.1	2273.88	2561.96	2400.19	2253.25	2818.6	2093.99	2349.11	2870.9	2748.36	2445.67	1996.15	2779.43	2373.99	2421.02	2278.27	2628.71	2095.07	2160.27	1983.85	1981.11	1880.6	1822.12	2447.51	2441.47	2253.01	2186.31	2183.19
p-cresol sulfate	187.007	C01468	HMDB11635	226978	182239	156141	216801	130810	187690	162520	135435	195066	147440	175055	157787	186502	135777	154452	161832	182491	174214	170998	162305	183018	183501	173335	213461	151958	171556	213738	220238	178130	143034	183297	154730	178471	175228	171099	161156	159611	146996	145381	150050	134255	178950	172356	166280	161699	176626
3-phenylpropionate (hydrocinnamate)	149.061	C05629	HMDB00764	743.657	0	574.463	782.837	456.88	617.439	696.078	538.549	0	495.98	669.139	0	0	586.608	452.042	562.755	669.074	520.417	597.227	0	0	0	0	799.325	0	597.253	616.656	0	823.984	615.719	737.209	623.192	500.59	451.063	737.222	455.874	579.754	560.725	554.225	644.705	495.148	674.402	0	431.021	782.759	484.309
p-toluic acid	135.045	C01454	HMDB29635	2644.94	1486.21	1130.45	2734.86	1168.27	1358.19	1585.81	882.37	1007.89	0	663.635	860.355	1069.48	940.915	1060.07	1668.1	975.465	1506.57	774.575	3553.46	1461.43	0	826.237	1537.76	799.366	857.712	1257.86	1258.56	720.605	1304.97	1019.41	988.227	1282.02	898.121	1065.12	837.137	1520.49	884.205	1044.86	1089.49	709.294	1389.74	1400.56	837.717	1191.92	1380.7
N-formylphenylalanine	192.067			3170.76	2231.54	2207.92	2363.75	1809.27	2713.14	2247.2	2145.89	2294.69	2424.19	2338.47	2246.35	2343.84	2114.74	2337.62	2115.86	2219.86	2292.44	2160.91	1794.7	1733.87	1955.03	1727.5	1856.52	2133.49	2348.57	3082.5	2119.05	3147.7	2956.81	2984.4	2370.77	3010.18	3757.74	4116.32	3668.01	4275.11	4214.54	4623.85	3206.09	3758.62	5445.68	4754.96	4201.61	4162.05	4870.78
tryptophan	205.097	C00078	HMDB00929	1.91272e+06	1.60921e+06	1.54225e+06	1.74794e+06	1.21451e+06	1.59977e+06	1.51954e+06	1.14995e+06	1.76712e+06	1.44449e+06	1.78219e+06	1.63238e+06	1.81665e+06	1.5684e+06	1.80266e+06	1.75933e+06	2.1144e+06	1.9443e+06	1.95973e+06	1.79464e+06	2.68085e+06	2.24275e+06	2.26789e+06	2.51088e+06	1.30566e+06	1.41141e+06	1.76723e+06	1.56646e+06	1.43692e+06	1.29378e+06	1.57733e+06	1.31651e+06	1.16362e+06	1.44532e+06	1.40758e+06	1.43674e+06	1.22936e+06	1.27527e+06	1.29218e+06	937962	1.0783e+06	1.55083e+06	1.49777e+06	1.38423e+06	1.48278e+06	1.43701e+06
3-indoxyl sulfate	212.002		HMDB00682	2169.3	1084.38	872.29	1410.29	695.808	1061.18	921.643	1039.13	1112.19	780.089	1016.8	923.654	988.926	708.012	953.96	1054.42	920.037	806.278	782.47	894.648	597.233	766.98	727.858	1002.12	851.462	913.936	1144.34	1247.27	1306.91	836.518	1235.5	958.866	1190.82	1114.49	1055.02	989.224	934.01	739.547	742.319	865.326	753.38	860.295	786.76	887.683	969.739	928.309
indolelactate	204.067	C02043	HMDB00671	1163.1	908.06	827.645	867.692	469.388	858.882	752.348	591.321	1175.47	823.934	900.389	756.802	1205.26	805.45	811.727	653.063	1086.9	1200.04	778.891	1061.69	1296.77	1055.56	970.154	1392.15	580.595	539.107	715.779	939.339	707.981	392.367	677.475	481.92	573.148	626.197	633.371	590.717	463.505	446.13	473.932	424.046	498.263	855.906	536.882	457.244	650.153	608.202
kynurenine	209.092	C00328	HMDB00684	40500.7	24313.4	28358.9	37376.4	13747.3	18108.8	20835.5	22584.8	13864.6	20771.9	30915.3	36267.9	22585.2	20457.4	15556.7	14668.5	23460.8	31584.5	31815.6	14665.3	24694.1	33425.4	29875.9	32048.6	22097.1	32056.3	22938.9	18879.2	29310.3	14718.9	31847	14778.1	11539.7	17743.9	21323.4	16462.5	20735.8	28752.4	26704.8	20948.2	17107.6	27602.1	23530.5	27591.3	22770.5	19262.3
tryptophan betaine	247.144	C09213	HMDB61115	185417	152364	152355	163873	123739	145662	151090	136641	139377	142861	149347	154961	150375	149173	139832	140450	133130	120233	136320	127471	135133	133216	117924	147952	151275	155793	178209	179002	183239	149832	174129	160519	166216	175955	167239	160125	126585	153747	161004	149255	136090	171558	178421	155180	171749	152178
C-glycosyltryptophan	365.135			651.377	527.553	562.415	617.514	423.679	589.7	608.71	542.053	448.533	525.296	540.329	622.541	530.335	563.553	438.175	553.019	539.669	497.691	461.976	562.194	481.354	558.759	384.863	503.05	470.159	574.052	576.444	687.678	650.384	484.77	605.457	495.974	633.413	577.847	515.129	428.645	503.68	479.887	512.541	414.923	416.965	496.172	513.758	475.857	596.782	484.803
leucine	132.102	C00123	HMDB00687	1.32756e+07	1.10445e+07	1.01715e+07	1.1494e+07	8.40304e+06	1.17502e+07	1.04677e+07	8.62104e+06	1.15932e+07	9.60784e+06	1.10964e+07	1.08647e+07	1.24439e+07	1.00373e+07	1.16544e+07	1.15974e+07	1.26652e+07	1.27677e+07	1.30855e+07	1.07159e+07	1.44682e+07	1.29473e+07	1.2334e+07	1.3883e+07	9.45288e+06	9.97404e+06	1.24674e+07	1.18275e+07	1.05182e+07	9.01118e+06	1.06357e+07	9.3096e+06	1.02368e+07	1.07345e+07	1.08777e+07	9.58118e+06	8.36194e+06	9.63076e+06	1.02597e+07	8.89946e+06	8.37818e+06	1.06183e+07	1.10319e+07	1.0588e+07	1.04018e+07	1.09525e+07
N-acetylleucine	172.098	C02710	HMDB11756	769.264	680.791	577.885	818.066	506.473	834.531	705.35	659.631	983.232	716.535	808.792	826.295	900.152	941.186	952.459	812.213	1066.61	831.178	850.337	443.436	820.686	998.242	914.08	585.856	622.513	886.496	731.151	604.074	831.307	627.802	834.046	635.632	971.692	773.559	846.038	814.159	878.005	829.545	993.282	916.714	891.646	1260.66	867.032	1074.47	812.023	1369.42
4-methyl-2-oxopentanoate	129.056	C00233	HMDB00695	5364.67	4193.59	3447.07	5237.11	3631.17	6250.74	5446.01	3491.92	10727.7	4273.89	8647.44	7500.48	15307	9005.52	12177.8	13632.9	18638.9	15759.4	15460.4	14932.1	21959.6	16648	21168.8	25456.8	3223.54	3776.96	4606.02	6096.43	5499.53	4169.21	5290.64	4039.14	7291.65	4782.01	5576.34	5890.94	6030.83	5889.46	5823.27	5282.26	5531.96	7203.46	6802.69	6777.01	5853.52	7260.63
isovalerylglycine	158.082		HMDB00678	1114.61	1937.22	668.082	2213.76	567.72	2038.76	2390.97	0	1622.47	1276.36	983.529	1410.78	1426.43	1552.86	697.83	0	0	0	829.012	1159.03	0	489.545	722.434	0	1295.5	1903.45	1153.95	2082.05	3893.53	3131.93	2485.07	2771.59	1500.11	2358.48	2410.52	2371.89	3462.15	2248.38	2316.61	3410.34	3141.46	5087.65	4642.56	4337.71	4033.52	5318.02
isovalerylcarnitine (C5)	246.17		HMDB00688	58367.1	51230.3	48007.1	52910.5	41206.8	48834.1	52763.2	43024.9	45393.5	43823.8	47187	51132.8	49165.1	43416.8	39283.2	39797.9	37692.6	35839.6	38119.9	42565.3	37904	36895.7	35529.1	42065.7	45684.3	49533.4	52958.2	60366.5	49825.6	44024.4	47585	41331.5	53899.4	50805.1	54267	49130.5	44058.3	46903.4	47658.4	48176.5	43010.6	57972.7	63962.2	49369.9	51206.3	52865.4
beta-hydroxyisovalerate	117.056		HMDB00754	0	1700.4	2718.56	0	900.058	2324.03	2920.78	0	3271.2	1355.45	1239.24	1719.97	1655.94	1345.95	1534.39	2078.35	4357.61	1515.88	2537.68	1639.04	2223.1	1829.82	1386.28	1109.08	0	2342.02	0	2432.08	1333.5	0	2231.68	1771.41	2369.66	1321	1650.4	2140.32	2000.7	0	1570.59	2503.9	1661.83	1503.41	1767.46	1771.78	0	3389.66
3-methylglutaconate	143.035		HMDB00522	5493.88	4089.46	3993.67	3486.56	2899.21	4701.5	4527.97	3605.79	4555.01	4527.32	3961.5	9260.11	3187.57	2957.09	2467.67	1643.28	0	1635.88	2753.03	1546.8	1824.06	1875.75	2241.55	1973.97	4281.01	6447.18	5832.45	4661.59	4386.09	3907.82	2247.1	1857.74	2472.92	2763.16	4675.07	2850.98	3988.55	4804.82	7176.29	3354.55	4983.03	4206.16	6537.63	4645.7	2799.48	2680.3
isoleucine	132.102	C00407	HMDB00172	1.63311e+07	1.37535e+07	1.33809e+07	1.5249e+07	1.04525e+07	1.47163e+07	1.27865e+07	1.18528e+07	1.38934e+07	1.18413e+07	1.33185e+07	1.27661e+07	1.32612e+07	1.10189e+07	1.23664e+07	1.181e+07	1.21173e+07	1.25808e+07	1.26107e+07	1.13017e+07	1.27049e+07	1.26747e+07	1.25678e+07	1.36918e+07	1.19271e+07	1.3e+07	1.65192e+07	1.51115e+07	1.41559e+07	1.24358e+07	1.37723e+07	1.17272e+07	1.34791e+07	1.45836e+07	1.39573e+07	1.32745e+07	1.045e+07	1.25875e+07	1.34365e+07	1.10647e+07	1.09313e+07	1.47916e+07	1.47129e+07	1.3403e+07	1.36151e+07	1.39452e+07
N-acetylisoleucine	172.098			818.973	522.473	412.318	590.297	492.284	690.439	827.687	560.486	706.488	579.687	605.77	562.987	681.026	733.046	555.946	634.718	604.07	750.009	588.705	666.178	460.104	840.111	565.837	711.059	538.468	526.756	612.693	622.571	741.104	438.677	770.866	683.3	799.979	860.133	876.875	982.241	1202.15	996.12	995.665	843.62	816.792	1085.97	878.453	1062.96	1065.06	1360
3-methyl-2-oxovalerate	129.056	C00671	HMDB03736	4888.99	3908.65	3920.53	5495.53	4763.56	4906.41	15566.7	3332.68	9518.16	5515.99	7566.13	6599.68	11806.5	8334.59	11085.2	13300.8	16325.7	14271	12495.7	14480.7	31206.4	14404.5	16584.7	20598.2	2397.08	3586.56	4868.06	5548.79	5150.44	4646.64	3956.39	3143.05	4647.73	4486.09	5371.21	4149.05	5141.9	4302.56	4222.48	4802.6	3746.32	4756.97	4748.02	5493.81	5462.93	5197
2-methylbutyrylcarnitine (C5)	246.17		HMDB00378	39179.5	29844.8	31162.4	37215.7	26178.6	31621.7	31411.8	29190.2	26376.5	29573.9	31686.9	33621.5	26202.3	25250	26527.8	25508.4	22744	20953.9	23649.9	22082.4	19795.1	20568.1	19407.8	21450.9	29576.1	33055	38063.7	35452.6	32217.2	28960.9	31200.9	28254.1	28549.1	29031	32709.7	30426.9	24465.2	28352.5	31265.6	22996.5	24126.1	33380.2	30822.4	28578.5	28849	24527.7
tiglylcarnitine (C5:1-DC)	244.154		HMDB02366	8282.87	6537.74	7895.79	6146.82	5367.35	7443.37	7854.56	4248.78	6214.8	6117.27	6983.7	6401.57	8176.78	7433.39	6749.98	4695.44	8235.61	5334.21	8286.3	5892.49	7903.27	8429.19	6915.63	6678.68	5112.2	7788.22	6306.39	8078.35	6101.57	7509.36	8495.17	5428.68	8897.48	5884.99	6958.71	8749.67	6383.29	5025.38	7631.52	7058.46	4486.75	5864.26	11488.8	7919.92	8812.97	4058.52
methylsuccinate	131.035		HMDB01844	3012.64	2607.62	1332.19	1759.2	1562.69	2496.96	2403.2	1520.32	6020.41	2835.84	0	5026.18	4210.29	3043.41	0	2803.14	3369.14	4790.84	0	2302.92	3225.92	5447.33	1198.24	2107.82	2255.75	0	3738.83	3807.71	0	795.261	3482.09	3513.74	0	1047.86	0	0	3792.6	2771.54	4458.21	0	3799.86	954.364	3118.92	3417.89	1437.86	36287.2
valine	118.086	C00183	HMDB00883	4.0075e+06	3.0938e+06	2.84102e+06	3.56441e+06	2.52662e+06	3.8464e+06	3.15083e+06	2.49976e+06	3.75002e+06	3.00298e+06	3.61313e+06	3.3912e+06	4.71345e+06	3.69611e+06	4.28327e+06	4.32482e+06	5.18807e+06	4.84001e+06	5.05302e+06	4.30812e+06	6.12688e+06	5.21665e+06	5.22874e+06	6.30003e+06	2.53167e+06	2.69878e+06	3.45622e+06	3.2929e+06	2.96135e+06	2.54284e+06	2.91203e+06	2.65439e+06	2.72001e+06	3.02066e+06	3.05529e+06	2.64584e+06	2.23667e+06	2.53737e+06	2.79093e+06	2.44023e+06	2.25434e+06	3.06584e+06	2.99905e+06	2.77864e+06	2.95129e+06	2.93781e+06
N-acetylvaline	158.082		HMDB11757	1128.54	744.001	853.48	671.907	846.48	994.069	889.366	1013.2	1868.77	1267.89	1505.73	1602.71	2769.24	1766.29	1720.62	2253.69	3043.42	1931.75	2030.32	1620.53	2599.33	2109.43	1934.34	2096.19	357.065	0	320.427	0	0	0	0	0	579.271	472.66	476.945	368.306	381.807	0	0	362.478	391.533	427.215	0	0	0	658.708
3-methyl-2-oxobutyrate	115.04	C00141	HMDB00019	0	862.826	833.744	0	1087.4	1401.61	0	0	2050.2	0	1426.2	1229.97	3055.84	1942.52	2706.74	3338.83	3615.47	3400.29	2675.61	3478.29	4682.19	3487.47	3941.04	4892.31	1060.73	0	0	0	0	665.232	0	0	5429.65	0	828.285	0	0	0	1631.91	0	0	1688.53	0	1530.87	0	0
isobutyrylcarnitine (C4)	232.154		HMDB00736	81541.8	71026.8	74759.2	78686.6	59158.1	70620.9	69737.2	65746.2	66525.9	64592.6	62866.1	68969.7	62836.1	62628.9	65090.4	56591.5	48514.6	49387.8	55972.9	54323	49869.9	47079.2	44123.1	54014.7	74710.8	73461.4	82059.1	80526.9	74277.8	67947.5	83417.7	67622.7	79342.4	70405.6	72476.9	72428.4	55915.6	62696.2	69610.1	62912.4	58169.1	74978	70760.7	63277.2	65003.3	57276.8
isobutyrylglycine	144.067		HMDB00730	1637.44	0	0	0	319.103	2134.78	1836.78	0	1043.79	585.667	0	2187.75	1416.8	0	1790.85	0	1310.02	0	551.557	1638.2	0	0	0	0	949.22	0	0	0	2379.76	2135.36	0	0	0	0	1377.49	2160.12	1679.16	2503.43	1927.03	0	1002.64	1953.68	2323.53	2165.59	2752.57	1850.99
methionine	150.058	C00073	HMDB00696	5.98958e+06	4.67721e+06	4.50073e+06	5.50122e+06	3.57426e+06	4.95429e+06	4.54897e+06	3.97033e+06	5.07346e+06	4.18193e+06	4.84746e+06	4.34876e+06	5.01355e+06	4.12546e+06	4.4717e+06	4.40712e+06	4.64431e+06	4.38155e+06	4.57392e+06	4.06669e+06	4.53312e+06	4.75315e+06	4.35569e+06	5.05851e+06	3.95603e+06	4.23574e+06	5.46268e+06	5.14081e+06	4.70769e+06	4.04626e+06	4.74976e+06	3.99493e+06	4.41632e+06	4.67711e+06	4.48555e+06	4.26724e+06	3.40243e+06	3.86811e+06	4.11467e+06	3.5336e+06	3.42034e+06	4.666e+06	4.69478e+06	4.25215e+06	4.44029e+06	4.34519e+06
N-acetylmethionine	190.054	C02712	HMDB11745	108903	86945.9	70392.5	87190.3	66400.4	72326.1	82970.4	49927.3	93928.6	64361.9	77971.7	62477.3	88247.1	67818.9	70783	75109	102548	81966.2	86729.2	77293.1	102454	92049.6	88017.5	98413.3	31133.7	35507.2	38083.3	30805.5	42795.9	39002.7	47411.5	39091	41677.5	44292.5	45671	27806.4	29118.7	34688.6	39264.5	27178.1	22164.7	29965.2	28937.9	23963.3	24504.9	26891.6
N-formylmethionine	178.053	C03145	HMDB01015	3736.5	4556.93	1823.87	2169.23	3943.31	5610.26	6136.18	5465.09	11783.6	8728.11	12456.1	12415.6	16741.8	12341.5	14182.4	14009.6	21814.2	17127.6	16967.5	16095	35879.7	26265.2	28233.1	32119	2769.63	2619.05	3367.51	2737.11	3466.24	3265.03	4149.33	3574.06	6251.47	7616.23	6272.1	7150.03	9380.51	7626.26	8931.67	9434.82	10611.2	14670.1	12552.3	13375.5	15345.4	14043.9
methionine sulfoxide	166.053	C02989	HMDB02005	169775	150996	117698	136623	111792	181858	138594	105802	142334	129999	132922	132245	123827	104232	104500	107574	85909.2	105082	101044	65056.6	80439.8	99841.2	79503.3	78194.4	131917	144922	148775	168848	164770	145253	163636	149243	174039	185051	202258	168022	196632	190772	188288	189204	172149	216537	221001	218556	185049	225743
N-acetylmethionine sulfoxide	208.064			21050.3	19759.9	14102	14540.7	11956.6	21806.3	18355.4	7929.51	21859.3	19630.1	17637.5	13787.5	17009.2	15505.7	14042.1	15102	12150.3	14955.4	15015.4	5918.64	12697.1	14126.1	10477.2	6568.99	7096.81	8839.79	7979.45	6263.99	12955	10882.2	12262.1	9607.13	9419.43	15432.1	16041.9	9315.69	9928.11	13674.4	15891.9	8611.2	8835.09	11357	13781.6	8233.35	8284.94	11382.2
S-adenosylhomocysteine (SAH)	383.114	C00021	HMDB00939	2087.15	1644.09	1655.2	1859.58	1312.07	1362.07	1506.25	1321.68	1661.46	1470.7	1565.75	1696.48	1950.86	1635.29	1869.53	1722.62	2235.13	2393.62	2099.92	1883.15	1789.04	2196.89	2029.62	2052.94	1057.48	1130.99	1338.55	1437.71	1613.4	1131.34	1510.02	1419.63	1501.79	1512.39	1558.26	1405.07	1663.52	1392.5	1387.8	1317.98	1293.08	1464.63	1716.43	1548.72	1439.83	1665.7
cysteine	122.027	C00097	HMDB00574	107311	84152.3	38366.8	57036.6	33495.6	93683.2	64016.5	28734.7	70735.1	47955	55134.7	50446.3	50044.9	30693.2	55732.8	62181.7	53366.7	75087.1	59385.5	31458.4	63030.3	57339.8	60764	62112.9	54815	65781.9	62429.2	75257.6	48419.6	38817.2	51274.2	51184.4	49668.6	56863.2	62652.1	35438.2	46534.8	41785.5	34765.2	37967.8	31692.1	38127.2	47355.8	50047	27821.4	60962.2
N-acetylcysteine	164.038	C06809	HMDB01890	16054.8	12480.2	6467.32	10275.2	5262.79	12484.3	8763.76	3646.7	11665.2	8938.83	9002.34	8129.71	6998.31	5044.07	8971.26	10743.9	5768.05	12240.5	8892.03	2509.37	8961.05	9891.02	9021.21	7107.96	8763.86	9676.72	11063.9	11380.6	6547.84	5537.26	9307.26	7500.44	4422.22	8554.25	8305.27	6581.54	6743.17	5711.42	5557.11	5167.04	6203.51	7471.12	8681.35	7617.97	5816.72	8031.06
cysteine sulfinic acid	152.002	C00606	HMDB00996	2952.41	2706.34	2142.86	2953.33	1973.84	2827.97	2292.13	1205.92	3009	2035.76	2971.82	2160.2	2693.89	966.006	1311.76	1486.58	1356.64	1458.2	2240.85	1959.44	2543.74	2781.91	2417.3	2479.65	2055.03	2029.16	3184.07	2984	1893	1188.57	1723.73	1363.2	1050.08	1259.04	1526.9	1313.79	1829.18	1687.83	1458.97	1605.46	1615.24	1894.65	1232.67	1285.84	1408.59	1194.28
hypotaurine	110.027	C00519	HMDB00965	12529.9	10940.8	10560	10373.9	7601.43	9056.89	7888.32	5949.49	7140.35	6801.03	5545.25	7210.99	5484.64	5639.2	5413.5	5950.31	4025.79	4449.67	5355.66	3906.22	5367.73	4372.9	4058.13	4378.72	11431.6	10264.3	13115.6	12443.5	9049.55	6618.22	9398.37	9080.44	6746.35	7567.32	7159.02	6854.17	5506.52	5528.62	5821.71	5040.79	4310.84	4740.85	5752.87	5827.53	3992.52	4393.12
taurine	124.007	C00245	HMDB00251	8251.88	6569.08	7210.96	7746.38	5242.82	6305.24	5123.56	4235.15	4534.78	4016.88	4776.42	5303.63	4845.9	3215.09	4201.78	4567.06	4573.07	2857.42	3072.94	2925.52	3384.98	2726.74	3492.82	1922.26	4920.98	5270.66	5921.15	5408.42	5035.24	4388.76	4291.5	4131.48	3609.65	3851.28	3671.13	3468.94	2555.62	2601.58	2344.71	2246.12	2296.82	2736.57	2466.03	2945.74	1485.07	1466.4
arginine	175.119	C00062	HMDB00517	8.20797e+06	5.89636e+06	5.28794e+06	8.52614e+06	4.48902e+06	6.74572e+06	5.61025e+06	4.94143e+06	8.39754e+06	5.19064e+06	7.08815e+06	5.68249e+06	7.88013e+06	4.78212e+06	6.0329e+06	6.73201e+06	8.51881e+06	7.77422e+06	7.2299e+06	6.83724e+06	1.07438e+07	9.38168e+06	9.32297e+06	1.12916e+07	6.20087e+06	6.48177e+06	9.58005e+06	9.06172e+06	6.3528e+06	5.11586e+06	6.56589e+06	5.32044e+06	6.43127e+06	6.19927e+06	6.02978e+06	5.82149e+06	5.54243e+06	5.05282e+06	5.0764e+06	5.37486e+06	5.04384e+06	6.7373e+06	6.45703e+06	6.41284e+06	6.58899e+06	6.79777e+06
argininosuccinate	291.13	C03406	HMDB00052	7690.23	4375.96	3360.72	4867.9	3701.24	3642.76	3335.21	3307.01	9406.35	4846.27	5971.56	5781.28	15645.7	12970.4	9613.01	12243.8	15010.1	13434.4	12379.5	14428.8	18396.5	17144.1	13446.1	19316	1576.18	2101.59	2138.6	2364.27	2059.93	1315.82	2166.16	1846.98	2058.44	2324.19	1930.5	1928.86	1499.39	1894.26	1748.82	2420.64	1602.93	2225.73	3196.98	2450.42	2543.68	2416.72
urea	121.072	C00086	HMDB00294	296506	235270	215740	260418	177222	268402	228632	207461	249554	247407	268138	245230	260720	232809	254572	246561	233284	240293	270736	210639	262277	268854	255589	275377	171605	200261	244191	200677	238007	209785	276978	208466	232496	268696	241858	235613	159325	222548	235285	184394	200174	299204	290198	241833	261476	270895
ornithine	133.097	C00077	HMDB03374	5.93043e+06	5.26754e+06	4.76511e+06	5.68717e+06	3.78934e+06	5.48469e+06	4.99801e+06	4.12492e+06	5.01345e+06	4.44604e+06	5.01183e+06	4.77785e+06	4.68276e+06	3.92499e+06	4.4927e+06	4.34692e+06	4.09348e+06	4.37122e+06	4.46921e+06	4.00192e+06	4.49969e+06	4.50455e+06	4.35826e+06	5.05126e+06	3.91922e+06	4.39441e+06	5.24131e+06	4.91244e+06	4.6824e+06	4.03751e+06	4.68856e+06	4.10702e+06	4.50944e+06	4.83115e+06	4.77819e+06	4.31917e+06	3.72655e+06	4.26425e+06	4.39491e+06	3.81488e+06	3.71623e+06	4.89894e+06	4.99701e+06	4.583e+06	4.5396e+06	4.86376e+06
2-oxoarginine*	174.087	C03771	HMDB04225	58945.3	40234.5	34172	47398.6	29600.5	54635.4	43623.6	30579.6	58390.2	48328.7	46003.3	35980.5	50579.2	30535.5	29346.9	31135	25289.2	27980.9	25379.5	16078.4	26059.2	35993.2	0	22085.5	44149	49227.5	50916.8	60420.1	64391.9	42177.5	61728.5	45107.6	64809.1	72161	62207.4	66272.9	91801	52334.4	43990.5	70355.1	51859.4	65431.3	89362.6	67953.3	61324.5	75584.4
citrulline	176.103	C00327	HMDB00904	1.92933e+06	1.48007e+06	1.43017e+06	1.25349e+06	1.08665e+06	1.23324e+06	1.45513e+06	1.11568e+06	1.11087e+06	1.08477e+06	1.06101e+06	1.43207e+06	957471	853324	1.12704e+06	1.02518e+06	813046	980165	1.30951e+06	861682	929203	943260	737632	1.16453e+06	1.58034e+06	1.43298e+06	1.32805e+06	1.5444e+06	1.32366e+06	1.31853e+06	1.35587e+06	1.26601e+06	1.15806e+06	1.16947e+06	1.20485e+06	1.31688e+06	893264	1.10707e+06	1.48267e+06	1.1726e+06	1.39362e+06	1.37527e+06	1.15912e+06	1.0563e+06	1.10912e+06	1.02907e+06
homocitrulline	190.119	C02427	HMDB00679	2369.22	2400.36	7459.34	4227.96	2152.7	1947.56	2437.44	5186.25	4287.4	2940.19	3449.74	2377.38	1819.04	1981.78	1202.62	1063.3	2442.04	1174.43	818.466	2540.95	2257.19	1322.05	2116.58	789.097	2197.99	2690	4816.91	2257.52	4756.7	3116.52	2668.74	1539.4	4197.3	2487.27	1773.22	5221.03	0	2496.24	1154.17	0	984.449	1760.08	1492.83	975.615	1665.04	0
proline	116.071	C00148	HMDB00162	6.54008e+06	5.73395e+06	6.04642e+06	5.54705e+06	4.17166e+06	5.65086e+06	5.36633e+06	4.68896e+06	5.8313e+06	5.09209e+06	4.83691e+06	5.93012e+06	6.73569e+06	5.83495e+06	7.52433e+06	6.46082e+06	7.96692e+06	7.43138e+06	7.50851e+06	6.24532e+06	9.27782e+06	7.37514e+06	7.66218e+06	7.79611e+06	4.71929e+06	5.04644e+06	5.91498e+06	5.5685e+06	5.5068e+06	4.65352e+06	5.20682e+06	4.69138e+06	5.39836e+06	5.71692e+06	5.74718e+06	5.25991e+06	4.15531e+06	4.97757e+06	5.39061e+06	4.19058e+06	4.35954e+06	5.5065e+06	5.63787e+06	5.27422e+06	4.76419e+06	5.42547e+06
dimethylarginine (SDMA + ADMA)	203.15	C03626	HMDB01539	362936	280982	254112	279683	217968	267092	271831	174016	288704	239284	283326	241421	336601	291539	296001	305999	336912	308129	327417	235853	290885	327598	279398	256360	129793	152083	170058	146508	161212	161565	183343	150589	164506	181353	188157	126010	123431	142983	162168	109391	85332.1	132355	144257	109244	106793	117769
N-acetylarginine	217.13	C02562	HMDB04620	26239.3	18548.9	14983.6	16794	11984.4	20605	18763.8	10689.3	22546.9	16756.5	20693.7	16121.4	21295.8	16570.4	16901.5	17078.8	17240.7	17980.3	17656.2	13861.4	20629.9	20295.5	17209.6	16818.5	15161.6	16953.6	17318.1	21228.3	20624.4	15024.3	19279.2	16756.8	16649	20582.7	19342.4	18730.3	16216	17523.9	15349.5	15858.2	14556.6	21705.5	19943.4	18186.2	17831.1	24984.9
N-acetylproline	158.081			8919.83	7355.71	4464.85	5472.42	5966.24	9570.31	7299.88	3014.37	6018.28	7754.52	0	7169.82	7374.96	5846.94	7112.33	5556.84	4942.2	6716.84	6131.94	2594.42	5463.15	6461.56	3183.84	3993.35	4442.79	4575.53	4375.17	7957.75	7535.27	3896.66	5300.98	6561.42	5982.15	6371.87	5309.51	7764.87	6915.67	7796.86	7594.37	6086.31	7711.85	5557.05	10140.4	5779.83	6428.01	13371.3
N-delta-acetylornithine	173.093			2116.03	1783.49	1623.34	1582.38	1289.89	1521.42	1744.21	1115.98	1524.22	1245.11	1093.24	1345.62	956.958	1035.69	1010.11	1085.1	1211.2	844.536	965.422	919.187	994.235	1053.27	735.48	478.2	1411.4	1801.67	1712.24	1911.08	1666.4	1332.53	1393.27	1302.15	1129.48	1443.66	1503.24	1295.95	1406.19	1283.21	1383.38	1139.27	636.8	1002.31	1211.87	1267.93	1047.28	1152.73
N-alpha-acetylornithine	175.108	C00437	HMDB03357	14406.1	11885.9	11952.5	11710.1	8976.55	13134.5	13229.4	8562.99	14063.4	13101.4	9736.71	12538.2	12589.2	11783	10539.3	10998.9	10860.1	10749.2	12276.9	7341.06	12985.3	14291.4	10131.2	9959.85	10276.2	10737.2	10406.1	11611.6	12955.3	11507.1	12922.4	10325.2	10317.2	13345.3	12509.5	12862.3	14769.3	13081.8	11246.8	9601.41	10536.9	15482.9	15338.8	12881.4	13548.9	13835.6
trans-4-hydroxyproline	132.066	C01157	HMDB00725	5.19608e+06	4.53257e+06	3.94476e+06	4.28458e+06	2.98961e+06	4.79534e+06	4.33407e+06	3.19314e+06	4.69553e+06	3.94729e+06	3.79314e+06	3.96401e+06	4.40125e+06	3.50115e+06	3.76822e+06	3.88243e+06	3.7234e+06	4.17896e+06	3.9356e+06	3.25409e+06	4.5926e+06	4.2321e+06	3.84197e+06	4.34373e+06	3.72228e+06	4.17389e+06	4.62006e+06	4.82553e+06	4.32859e+06	3.16938e+06	4.2527e+06	3.69384e+06	3.87044e+06	4.45893e+06	4.22319e+06	3.6728e+06	3.33279e+06	3.71539e+06	3.88658e+06	3.45771e+06	3.47754e+06	4.00164e+06	4.72206e+06	4.03707e+06	3.63246e+06	4.39181e+06
N-monomethylarginine	189.135	C03884	HMDB29416	30852.9	20574.3	21180.5	23291.3	18654.4	21450.8	23441.4	15220.4	23348.7	18078.6	21794.8	18262.1	29153	17405.2	21945.4	24478.1	27878.1	22273.7	24275.3	19605.8	27846.6	29243	28881.5	25637.7	8692.15	11282.6	12725.1	8191.27	12266.1	12748.8	11532.3	9080.31	10877.3	11218.2	11936.2	6501.87	7219.15	8835.92	12818.1	7297.92	5953.47	5951.93	6951.71	7862.96	5367.66	6421.99
argininate*	176.103		HMDB03148	2041.18	777.538	1563.81	2033.55	0	1182.13	1637.78	1700.8	2273.81	1420.98	1644.08	1842.45	983.575	1824.41	1127.71	960.058	1344.79	832.421	680.106	1030.07	1687.44	1310.85	2037.48	1619.74	1335.42	1502.23	2372.92	1116.03	2193.36	0	2122.31	1253.11	1961.18	2187.24	1456.79	1988.8	0	1933.09	1319.12	0	998.395	2047.71	1887.82	1683.48	1669.83	2044.62
guanidinoacetate	118.061	C00581	HMDB00128	6667.98	651.902	529.487	607.717	378.635	0	0	1291.7	0	0	0	0	0	0	0	0	0	0	0	0	0	0	0	0	1071.46	925.786	887.401	0	0	0	0	0	0	0	784.572	0	589.279	1013.77	897.411	0	0	0	0	0	578.95	908.181
creatine	132.077	C00300	HMDB00064	2.42936e+07	2.042e+07	1.99753e+07	2.1008e+07	1.61325e+07	2.12188e+07	1.91844e+07	1.72214e+07	1.88891e+07	1.78202e+07	1.8581e+07	1.94572e+07	1.8812e+07	1.59574e+07	1.82293e+07	1.71743e+07	1.68028e+07	1.75599e+07	1.8748e+07	1.53635e+07	1.76781e+07	1.79055e+07	1.64158e+07	1.88108e+07	1.97423e+07	2.10031e+07	2.42718e+07	2.39757e+07	2.18006e+07	1.95608e+07	2.16122e+07	1.87626e+07	2.00497e+07	2.16636e+07	2.18584e+07	1.95625e+07	1.68334e+07	1.92414e+07	2.07647e+07	1.79641e+07	1.71937e+07	2.17717e+07	2.21439e+07	2.09615e+07	2.05404e+07	2.03142e+07
creatinine	114.066	C00791	HMDB00562	847154	548373	507753	448103	425155	548651	510395	440070	490888	501194	473156	495332	435285	404831	437151	400065	372029	389867	428620	309245	391722	417909	340629	394202	517373	578671	476867	599332	564815	526773	595967	494082	512766	592420	623467	573130	542339	551144	483961	439900	412733	524773	583938	534321	441275	526036
creatine phosphate	210.029	C02305	HMDB01511	3200.88	2194.45	1692.03	1901.79	1630.45	1552.03	1123.42	1285.03	1191.88	1065.16	1059.65	1146.28	1040.98	1179.01	1862.31	1449.38	1753.94	1471.99	1303.89	1486.63	848.222	964.275	503.772	806.446	1177.61	1161.64	1455.92	1673.92	1740.03	1682.35	2490.8	2052.87	2968.07	2447.17	2408.75	2461.75	2382.53	2036.22	1519.58	1715.62	1406.95	1823.45	2024.8	2024.25	2103.31	1818.3
putrescine	89.1073	C00134	HMDB01414	6344.5	2832.16	2743.45	4176.39	2823.21	2002.7	2466.36	2566.51	7905.4	4929.68	7410.23	6565.05	20995.2	12244	15674.8	18340.6	49237.2	31346.4	33258.4	34202.6	76391.4	42380	45667.2	56218.9	0	0	0	0	0	0	0	0	0	0	0	0	0	0	0	0	0	0	0	0	0	0
spermidine	146.165	C00315	HMDB01257	382482	245334	230169	235779	289309	254257	276520	189721	505413	350662	361247	435525	735320	459203	531732	570002	896660	631301	711369	593148	757963	767284	545880	687084	126032	132946	116344	134160	123374	106981	126825	114237	109852	109805	116025	121791	112925	101482	103100	82363.3	89955	91844	103796	104194	81285.4	90684.1
N(4)-acetylspermidine	188.176			2217.14	902.434	841.756	1225.51	1118.71	1049.49	1143.63	724.1	1452.25	1330.41	1423.64	1472.98	2144.07	1425.94	1723.55	2419.67	4786.59	4303.55	3702.56	3613.24	6530.97	5402.37	5064.26	5520.63	0	0	0	0	0	0	0	0	0	0	0	0	0	0	0	0	0	0	0	0	0	0
spermine	203.223	C00750	HMDB01256	53674.7	37643.7	35887.7	34577.9	44651.3	47648.3	55226.6	32539.8	50361.3	44483.8	40978.1	47360.5	26451.1	27305.2	26968	35419.4	11603.8	16248.3	16961	15623.8	0	10863	0	0	48404.7	48321.7	34424	50433.9	47540	28597.5	44111.8	44220.1	36984.5	39796.3	42034.8	41220.5	35118.9	39536.8	40231.5	30810.8	33796.8	39611.8	36797	39814.5	33413.2	32911.5
N(1)-acetylspermine	245.234	C02567	HMDB01186	20117.4	15251.6	11856.8	16371.4	11742.2	13183.9	13531.3	8799.62	13911.7	10422.3	10591.4	10364.2	9162.71	7152.15	6206.24	8412.16	5502.35	5618.19	5617.99	4888.06	4311.9	4637.77	3426.55	4466.21	8066.63	9539.06	7763.93	9150.34	8360.22	5992.75	7380.45	7651.52	5259	6831.07	6230.09	5873.67	4446.3	4936.74	4816.39	4155.44	4223.57	5688.31	5955.89	4568.9	4193.6	3646.05
N1,N12-diacetylspermine	287.244	C03413	HMDB02172	5337.41	4228.17	3848.58	5946.24	2991.92	3767.73	3702.56	2301.02	3786.9	2352.26	2584.4	2218.55	2689.55	1388.56	1135.03	1833.27	1290.4	850.584	1328.85	1064.11	1139.45	903.575	730.003	1111.27	455.772	440.974	0	363.864	333.367	0	364.249	309.361	0	0	0	0	0	0	0	0	0	0	0	0	0	0
5-methylthioadenosine (MTA)	298.097	C00170	HMDB01173	85605.4	75045.2	75127	86566.5	47442	52164.9	64129	47824.1	63834.7	53697.9	56383.9	55630.1	101151	108254	79074.6	78019.3	194174	129459	150659	135826	223493	177863	163839	170875	26813.6	32385.9	30791.2	35294.1	32815	26488.9	28372.4	25707.2	29157.2	33734.9	30600.2	30903.7	26252.9	30750	29837.4	29915.8	27496	36834.8	40520.1	34766.5	43305.8	35245.4
4-guanidinobutanoate	146.092	C01035	HMDB03464	182558	159617	171305	189741	142798	192250	182612	168987	217738	195390	212474	205018	203690	203386	192278	175170	196495	195367	171196	177923	199487	199237	179950	185819	143952	164565	195056	172817	220231	176525	213338	178000	239793	237899	223381	236123	175690	236494	217152	161727	196527	278944	268556	244360	275487	411431
glutathione, reduced (GSH)	308.091	C00051	HMDB00125	3.27656e+06	2.51412e+06	3.22632e+06	3.4836e+06	2.17573e+06	2.29737e+06	2.78479e+06	2.55997e+06	2.89938e+06	2.5144e+06	2.53073e+06	2.77789e+06	2.86131e+06	2.65493e+06	2.56513e+06	2.45823e+06	2.7926e+06	2.22063e+06	2.77009e+06	2.84011e+06	4.15687e+06	3.05339e+06	3.80572e+06	4.24139e+06	2.27402e+06	2.68295e+06	3.20132e+06	2.73382e+06	3.08552e+06	2.43885e+06	2.91695e+06	2.37546e+06	2.57395e+06	2.70904e+06	2.3586e+06	2.62801e+06	1.66026e+06	1.93185e+06	2.12601e+06	1.74961e+06	1.74314e+06	2.37976e+06	2.39031e+06	2.11048e+06	2.29532e+06	1.99573e+06
glutathione, oxidized (GSSG)	613.159	C00127	HMDB03337	1.07229e+06	954684	931179	790356	716014	920554	909375	762477	976002	931646	828684	895689	1.02793e+06	777926	720835	763586	633281	721798	643975	639265	678790	522930	495622	518469	695068	736041	990294	979941	1.00198e+06	756099	756553	671344	770357	885244	754327	715905	501604	607635	655498	798272	499205	685383	918432	692834	665514	594373
cysteine-glutathione disulfide	427.095		HMDB00656	3948.2	2594.33	788.611	2175.37	1039.4	2512.62	1811.87	1311.3	3825.65	1718.31	2294.73	976.287	2740.51	733.138	1172.69	2150.14	1239.24	1265.57	731.053	1355.72	1448.91	1280.54	0	806.454	952.152	1354.39	2203.02	2231.2	2185.12	1061.79	1691.03	913.633	2475.1	2300.92	1238.11	1756.03	1495.88	1141.54	859.743	2123.01	778.937	2029.59	2065.16	1386.19	1260.17	1510.99
S-methylglutathione	322.107	C11347		23035.9	17739.5	19471.5	22130.1	16543.6	17893.2	22424.5	17653.4	19611.4	16859.4	16060.6	19009.9	17288.1	17102.7	14026.7	14018.4	14694.2	13366.7	13523.9	12905.5	17906.5	16572.6	12102.7	13341	16296.5	15765.8	16986.5	19634.1	19921.8	14371.5	16640.2	14669.9	14035.4	15471.5	14883.8	17722.5	13696.1	13922.8	13693.8	13627.4	12265.5	16395.2	17526.1	15492.4	14297.3	12674.8
S-lactoylglutathione	378.098	C03451	HMDB01066	15376.4	10654.6	9232.72	10846.9	7515.52	12660.3	10946	10143.2	11497.4	11549.4	10147.7	11627.8	10766.2	10839.2	14724.7	13253.5	6415.72	11228.4	9206.5	3995.93	2134.05	7743.16	5330.21	2456.87	10543.8	10023.6	12328.5	12427.5	19830.6	14392.4	19328	17871.3	26432.3	25372.8	20068	19923.4	22433.9	17586.2	19230.7	19164.3	17613.3	21037.1	21902.9	21263.2	23366.4	21678.9
cysteinylglycine	179.048	C01419	HMDB00078	47282.9	37889.4	42815.6	45848.8	29634.8	39259.5	40810.5	31318.1	33819	36374.3	33536.5	44362	27733	36287.1	40183.1	36781.2	31925.7	38437.3	45816.2	33201.5	60186.5	46067.1	57864	57384.8	39332	41415.7	47770.6	38638.7	38529.5	37968.3	44337.1	36628.7	24834.9	43061.4	41840.5	36081.3	51679.1	38603.3	39380.9	31986.5	31914.2	38934.2	43722.5	37925.1	32781	38337.8
5-oxoproline	128.035	C01879	HMDB00267	831921	712586	621223	761036	654253	905687	827369	694794	1.08356e+06	882543	955532	880845	1.20534e+06	972032	978956	1.027e+06	1.29797e+06	1.2319e+06	1.18159e+06	1.15423e+06	1.52493e+06	1.51211e+06	1.35851e+06	1.69579e+06	653193	730723	858901	893071	988702	838339	1.00242e+06	873806	1.16619e+06	1.07998e+06	1.07092e+06	1.0332e+06	1.20068e+06	1.10396e+06	1.13259e+06	1.12757e+06	1.12012e+06	1.48946e+06	1.44869e+06	1.41794e+06	1.56814e+06	1.51844e+06
ophthalmate	290.135		HMDB05765	68819.6	46854.8	32386.2	37750.6	55977	80528.9	88413.8	39245.6	95962	103813	83984.3	93988.7	97065.7	100906	84131.6	87076.6	74582.2	88594	82513.5	63282.5	107351	98476.2	68699.8	77354	55494.7	67101	51593.1	69605.2	100730	64751	84069.7	80092.2	78394.3	127103	99614.5	99894.3	162282	111927	106175	116062	112415	144554	167134	125230	159093	157439
S-nitrosoglutathione (GSNO)	337.081		HMDB04645	9910.47	4802.84	6441.91	11796.1	8634.34	5826.86	10367.1	6843.27	6036.49	0	0	0	6737.13	4167.67	7894.63	10061.3	9048.9	0	9916.71	6842.87	11770.7	9989.17	9699.39	14830.7	2867.97	3620.26	0	7213.82	4368.77	6704.51	5028.7	3077.01	4152.2	0	0	0	0	0	0	0	0	0	0	0	0	0
4-hydroxy-nonenal-glutathione	462.192			1447.72	1368.82	1334.71	1376.43	1299.87	1674.56	1738.18	1632.2	1645.41	1680.95	1464.27	1769.56	1706.66	1993.37	1715.11	1634.9	1741.1	1582.72	1975.59	1552.66	1812.27	2012.32	1800.01	1994.03	1144.94	1540.55	1415.96	1459.29	1732.08	1456.08	1580.88	1293.9	1269.18	1463.6	1774.42	1458.77	1464.69	1514.6	1711.91	1321.55	1208.58	1878.17	1603.5	1727.55	1735.66	1702.47
gamma-glutamylalanine	219.098		HMDB29142	11033.8	8385.14	0	6694.03	4881.88	6068.08	6244.14	2360.36	8015.93	5568.18	3842.15	5440	7849.66	5249.22	6665.46	6690.7	6006.49	6661.89	6066.29	2732.07	7160.55	7375.85	4387.1	4951.88	4006.34	4214.35	3777.68	4096.05	6669.84	3018.4	5406.79	4046.66	2949.84	6769.25	5647.09	0	5070.36	4013	1379.97	4137.71	1857.37	2651.87	4914.73	2095.53	0	4185.33
gamma-glutamylcysteine	251.07	C00669	HMDB01049	39759.8	33562.9	21110.6	27399.3	18161.6	31624.5	42962	10169.7	21529.8	23758	23609.5	25060.2	17605.3	25487.9	24211.3	24742.1	17718.2	27000	25357.8	14733.9	32236.9	39616.4	31506.2	32124	34903.4	51652.4	37624.5	48993.3	45154.4	34525.9	58541.9	51440.8	21669.6	50265.5	44989.6	34032.6	51092.5	38651.5	32425.7	36545.5	29167	45229.9	53510.4	46387.1	34698.6	49518.9
gamma-glutamylglutamate	277.103	C05282	HMDB11737	5735.62	4254.96	4223.21	3486.16	3228.91	6500.75	7013.15	0	8084.25	10394.1	6120.22	5502.03	10741.3	10458.6	5290.34	6081.65	4844.73	6065.02	4569.16	1681.13	6580.85	3068.95	0	3021.07	6022.17	6620.48	6304.56	5403.2	18276.1	11105.5	14117	10716.9	15099.2	25765	14639.9	15211	15504.1	10235.3	13489.1	15161.3	11109.8	18170.6	30225.6	12500.1	17468	13247.6
gamma-glutamylglutamine	276.119	C05283	HMDB11738	11780.1	8509.48	5952.6	8925.36	4841.47	8681.11	8835.43	4127.99	11267.4	7445.22	6608.91	5120.69	8971.12	6044.95	4363.8	5463.16	4504.51	4660.91	4796.05	2550.65	5881.6	5719.76	3394.56	3489.57	5297.7	6276.28	5507.35	8138.42	8676.89	4784.86	6357.36	4921.01	5031.53	6563.52	5415.08	5450.47	5557.24	4137.48	4487.36	5657.02	4700.66	6601.38	7489.82	3456.7	0	4690.29
gamma-glutamylhistidine	285.119			542.369	0	0	0	0	0	594.715	0	584.299	625.65	0	682.632	972.625	894.043	1062.05	1048.12	453.26	992.765	640.51	0	0	369.298	0	0	0	0	0	0	771.191	492.521	829.977	684.26	857.814	1402.82	0	609.86	0	748.266	769.26	515.315	0	0	811.992	0	845.693	554.958
gamma-glutamylisoleucine*	259.13		HMDB11170	2226.03	1794.44	1752.88	1927.54	1911.56	2690.58	2326.44	1957.29	2918.38	2901.32	3051.22	2970.45	2688.08	3248.92	3166.57	3110.95	2770.54	3028.91	3266.99	3059.25	2560.79	3245.25	2730.45	3095.15	2488.77	2841.62	2951.79	3171.69	4355.37	3562.25	4429.73	3746.51	5249.01	5131.39	4912.43	4753.86	5795.12	5460.54	5374.12	4833.79	5348.33	6928.7	6933.81	6507.34	7730.02	6313.96
gamma-glutamylleucine	261.144		HMDB11171	14286.1	10757.8	10444.8	10297.5	13751.6	16862.5	13789.5	13714.9	19926.5	17511.6	21480.6	20666.9	21906.6	27005.1	20322.4	22709.4	24107.6	25148.2	27096.1	22196.6	24536.1	25012.6	24865.8	25097.7	15807.3	16133.3	18936.5	16372	28762.4	24112.6	25686.2	20409.7	25099.4	30070.6	32874	31900	31834.1	35117.5	37505.2	23460.5	30700.6	40041.6	44621.9	39552.8	46538.3	46643.6
gamma-glutamyl-epsilon-lysine	276.155		HMDB03869	2274.81	1512.27	757.671	1492.37	819.356	1805.41	1788.06	1946.9	2260.22	1249.01	0	1939.64	2705.15	2441.19	2313.95	2797.5	0	1621.45	1702.24	0	0	1180.88	0	0	1046.49	0	0	695.606	2469.32	1464.54	1985.28	1910.07	3286.51	2589.23	1942.88	2177.17	853.246	1201.31	1742.67	1756.38	1123.65	2543.45	2782.76	1871.02	1206.21	1254.43
gamma-glutamylthreonine	249.108		HMDB29159	31262.9	22616.7	22939.7	27961.3	20919.9	31681.1	37109.4	26546.1	62963.5	68052	46094.8	43045.8	99567.4	80075.9	47129.7	58639.9	58083.9	64124.2	53832.3	49664.1	110813	91304.2	44906.8	66317.1	27011.8	32205	29004.4	34325.6	56767.6	40337.8	55730	36778.7	49992.4	70430.9	40601.7	48835.4	87643.6	37050.5	38813.2	60258	43379.7	67694	97631.9	49022.7	77531.4	52685.8
gamma-glutamylvaline	247.129		HMDB11172	24025.9	18087.8	15413.1	21338.3	17130.9	22097.3	24889.2	20407.4	27342.6	28410.2	28726.7	29038	28314.6	31180.8	32081.1	27308.5	29605.6	34375.5	35247.8	31045.6	35742	39756.7	38021.6	42986.4	26310.4	26713.6	32418.3	29532.3	39301.6	30854.3	36102.1	31853	38869.6	47776.5	43529.9	45581.6	40519.7	44404.6	44652.9	35105.4	46661.5	64171	57891.6	53281.3	63005.3	59803.9
carnosine	227.114	C00386	HMDB00033	7884.83	6470.43	6376.66	5074.24	5024.63	6213.36	6927.56	3556.57	7448.39	6939.89	6608.13	6372.96	7278.65	6427.67	6100.94	5709.49	6711.76	4660.87	5449.12	4749.5	8279.48	5625.79	4651.37	4789.55	5027.33	5432.18	5073.78	6182.3	6521.98	5327.76	6431.77	5678.27	4853.8	5830.83	4924.24	5382.53	5070.5	4821.94	4955.99	4621.78	4113.67	5766.37	5833.99	5320.06	5260.56	4740.49
glycylleucine	189.123	C02155	HMDB00759	1273.49	848.55	1288.23	1477.46	0	520.872	604.187	511.509	1545.35	0	953.241	0	1804.53	523.125	1107.37	1073.88	3447.92	1451.43	1800.43	1301.38	3055.72	2610.56	2027.47	3464.31	592.449	0	0	761.09	587.626	0	0	0	0	0	0	0	0	0	0	0	0	0	0	0	0	0
glycylvaline	175.108		HMDB28854	5249.07	3964.87	3330.91	7310.54	3307.61	3506.28	3013.95	3371.31	5668.51	2521.03	3160.03	3343.77	6702.24	2030.31	3007.8	4288.84	6685.44	4029.73	4696.74	5311	8540.83	6655.6	6489.44	8343.61	2992.32	2092.01	3237.16	3171.71	2354.43	1440.84	2006.28	1694.86	1913.02	1646.99	1511.3	1606.11	1349.54	1319.84	1303.76	2293.26	1646.96	1341.56	735.799	1748.54	965.992	1235.4
histidylalanine	227.114			0	0	0	0	0	0	0	0	1507.92	0	0	0	1817.5	0	798.642	1347.84	2613.34	760.122	919.623	762.582	3772.95	764.442	1232.15	2518.48	0	0	0	0	0	0	0	0	0	0	0	0	0	0	0	0	0	0	0	0	0	0
leucylalanine	201.124			0	3798.02	0	0	0	0	3843.79	0	379.25	0	0	2270.91	0	806.725	5009.27	526.267	662.998	5259.45	0	0	0	0	0	0	907.715	0	0	0	0	0	1959.31	0	0	0	5808.15	0	5403.08	1615.35	1434.17	862.678	0	0	0	6199.05	0	6593.45
phenylalanylalanine	235.109			1757.43	1880.89	1533.36	1509.33	1100.46	2307.92	1393.11	876.237	1306.14	1360.99	1588.06	1298.76	1542.16	2372.24	3510.92	2127.09	1675.56	4074.85	3387.1	769.036	903.719	2732.13	2326.5	691.852	1416.52	1628.64	2358.86	1372.49	2803.94	2787.49	3374.01	2360.4	2451.88	3774.73	3326.08	2431.08	2202.91	2735.23	3094.77	1581.11	2187.41	3419.14	4001.87	2705.62	3671.03	4000.33
valylleucine	231.17		HMDB29131	3062.35	1816.97	1615.57	2685.71	1679.09	2245.92	2045.21	1525.39	5005.28	3127.23	3953.01	3789.65	6047.39	4646.79	4921.22	5684.83	11243.6	7243.07	7308.59	5771.6	12500.5	7320.97	7209.53	8257.02	618.782	864.429	1269.96	928.215	856.517	787.93	1026.46	782.07	611.016	960.802	938.898	908.082	0	947.059	578.755	428.807	749.478	774.951	1192.7	804.805	1071.1	1442.75
phenylacetylglutamine	265.118	C04148	HMDB06344	51465.3	21101.3	20845.5	21981.8	11887.1	12556.7	13566.2	29104.1	10737.5	7922.54	7587.83	8652.26	5437	5689.31	4919.71	4430.64	2983.81	2572.39	2830.85	2055.21	4343.76	2533.34	1869.28	1307.9	20513.5	23299.7	25496.8	22815.2	17402.9	13025.9	16549.5	13743.6	7381.08	10351.3	18330	11584.8	4344.81	7074.22	6175.39	4343.62	3019.78	5578.38	4924.55	3652.74	1822.4	2887.33
phenylacetylglycine	192.067	C05598	HMDB00821	5888.19	4959.64	4825.7	5528.31	3578.34	5202.02	4825.03	4329.8	5201.95	4233.13	4841.29	4695.39	5133.37	4331.71	4386.68	4490.4	4887.36	4697.29	4730.25	4391.13	5244.31	5324.71	4801.92	5448.64	4357.8	4944.64	5804.54	6003.78	5574.13	4506.49	5161.6	4522.04	5311.36	5163.8	4702.52	4666.22	4702.12	4383.52	5074.78	4340.08	4174.2	5454.96	4946.69	4858.88	4819.46	4689.5
glucose	225.062	C00031	HMDB00122	8.84211e+06	7.08486e+06	6.43574e+06	8.37549e+06	5.33737e+06	7.06662e+06	6.52235e+06	6.20742e+06	6.67046e+06	5.41182e+06	6.04022e+06	5.66024e+06	4.71302e+06	3.748e+06	3.83357e+06	3.91133e+06	2.21478e+06	2.53428e+06	2.62925e+06	2.62397e+06	5250.64	1.67751e+06	868792	1.38624e+06	6.94501e+06	7.31864e+06	8.63385e+06	9.56099e+06	8.18063e+06	6.28461e+06	7.65236e+06	6.86391e+06	8.38592e+06	7.9263e+06	7.52095e+06	7.73441e+06	7.98257e+06	6.9006e+06	6.72937e+06	7.08074e+06	6.49847e+06	7.98311e+06	7.69325e+06	7.99309e+06	7.86309e+06	7.4996e+06
glucose 6-phosphate	259.022	C00668	HMDB01401	25824.3	20035.7	17701.9	19542.5	14872.3	17399.1	20381.2	17400	21182.6	19255.4	18368.1	20719.5	44966.5	24822.5	26396.8	35523.9	91315.8	31034.4	32116.6	61954.5	46598.2	53271.6	42208.3	74352.4	13540.2	15716.8	16613.9	20466.9	18408.7	12732	18161.8	15328.7	30235.7	17771.8	15687.2	16368.5	28265.8	22885.8	22083.2	23363.2	20365.8	28531.8	16275.9	18419.9	15612.8	22844.8
fructose-6-phosphate	259.022	C05345	HMDB00124	3355.73	3514.2	2586.22	2346.88	11478.9	29666.6	21189.3	16117.9	9275.38	34236.9	21186.1	17328.4	7465.44	16432.1	9828.53	9640.4	12683.3	6971.23	5569.06	10248.2	7879.41	9121.56	10671.3	17065	59169.2	62528.9	67044.1	61401.6	98891	74379.7	100914	71623	189507	157156	128911	127153	224002	199689	179291	182052	194675	269533	219040	214189	242670	237153
Isobar: fructose 1,6-diphosphate, glucose 1,6-diphosphate, myo-inositol 1,4 or 1,3-diphosphate	338.989			324615	243821	227505	235555	273937	368296	321612	301422	306790	341198	290026	366036	321841	274541	315993	285153	196250	288773	282215	172246	64674.1	233107	170558	142423	272230	243365	258543	269251	583482	442846	462465	410136	757363	642991	624460	611313	775401	649131	686004	641709	636779	723519	730906	698317	696945	639800
2,3-diphosphoglycerate	264.952	C01159	HMDB01294	627447	374657	363051	355999	784532	792100	741825	664761	1.10422e+06	992861	960034	1.09148e+06	840170	668309	801926	762326	404832	547824	503821	445900	163260	305137	195292	211261	553231	562536	614066	585542	773959	637217	714932	619258	974750	911141	912188	844806	1.09942e+06	926201	1.08253e+06	899068	1.02406e+06	1.17394e+06	1.1916e+06	1.12041e+06	1.26048e+06	1.18273e+06
dihydroxyacetone phosphate (DHAP)	168.991	C00111	HMDB01473	121701	93797.5	90198.7	86032	86369.1	120439	106375	109789	98571.6	104515	98159.3	111414	96413.6	97919.9	126355	112444	74607.1	113843	96033.9	36730.2	25011.5	86604.5	62759.8	21666.8	104833	101147	105918	115360	181040	155166	160325	149780	238742	218091	203953	190438	235553	200990	220423	198546	188108	235262	209881	199446	225433	212379
2-phosphoglycerate	184.986	C00631	HMDB03391	0	0	17047.7	0	22521.1	32209.2	0	0	45610.9	0	0	40594.9	20409.7	0	10790.2	0	12004.6	0	0	0	0	11096.8	0	20512.3	1086.88	11856.3	0	13288.1	23378	18053.2	25751.6	17652	36976.5	33977	28369.5	30406.7	38898.1	35096.8	32803.7	30586.1	30220.8	48396.2	41763.3	37903	44269.5	39618.1
3-phosphoglycerate	187	C00597	HMDB00807	168025	121954	64819.7	96571.7	118625	170233	164299	114029	233353	205632	125471	171258	114625	58713.6	44035.4	70629.6	53412.9	51481.9	47174.9	55408	103412	56891.5	46061.2	79558.5	59331.7	73245.1	61669.9	79266.8	100203	56598	81447.4	80558.8	86957.9	110023	97155.2	74606.8	110739	84839.7	100968	106797	85238.8	97207.5	123898	90467.3	88505.5	107738
phosphoenolpyruvate (PEP)	166.975	C00074	HMDB00263	151499	113320	92851.8	104528	120671	137394	127947	113490	158969	146945	152614	162208	87075.3	54767.4	68393.4	77092.2	48571.9	51836.7	47045.2	61618.8	73110	41976.3	31352.1	59078.8	62706.2	67347.9	76804.4	74215.5	97427.7	84192.8	95956	87314.4	114211	109675	106283	99222.7	109420	96846.2	110429	87612.9	87392	111335	114538	108929	115365	108414
pyruvate	87.0088	C00022	HMDB00243	24313.7	18588.3	25872.5	14710.2	17844.2	23460	22489.8	24659.1	22809.7	29784.6	33401.7	22360.8	189412	186733	209625	201224	269999	259539	240368	211090	189613	240549	222843	217506	13307.4	14846.2	13530.7	12427.6	20294.9	16873.2	17622.1	15123	21498.8	22656.6	24247.7	19412.6	29328.4	24701.9	28079.6	23691.8	22950.2	28812.5	31068.9	27966.9	24969.1	29017.3
lactate	89.0244	C00186	HMDB00190	2.49522e+06	2.2078e+06	1.91978e+06	2.10234e+06	2.22142e+06	2.52333e+06	2.75622e+06	1.8291e+06	3.96812e+06	2.69233e+06	3.96947e+06	3.35184e+06	6.74126e+06	4.41376e+06	5.51394e+06	5.99057e+06	8.96657e+06	7.2378e+06	6.50828e+06	7.06582e+06	1.20714e+07	9.20293e+06	1.00181e+07	1.28011e+07	710041	939672	1.01726e+06	1.04728e+06	1.1224e+06	1.06632e+06	1.44836e+06	1.07877e+06	1.26684e+06	1.35366e+06	1.21021e+06	1.0267e+06	1.12859e+06	1.11657e+06	1.17411e+06	1.19711e+06	935811	1.6188e+06	1.47338e+06	1.55693e+06	1.50252e+06	1.65053e+06
glycerate	105.019	C00258	HMDB00139	67733.3	46077.4	50806.5	45851.8	54965.4	59293.3	67651	56642	70925.5	75204.5	78668.8	80897	79981.3	61112.1	65886.9	73655.7	74223.6	62526.8	58673.4	64032.8	100174	76256.2	82452	93607.9	28616.8	36198.5	39158.8	39634.3	44164.2	39620.2	47773.5	47339.2	55015.5	58539	53287.8	54033.6	73742.9	57470.3	63538.7	57979.9	49630.3	71267.8	71352.4	72181.4	73219.8	90341.2
6-phosphogluconate	275.017	C00345	HMDB01316	11040.6	7865.2	7572.83	7872.2	7572.45	9171.6	8396.87	7826.99	9730.05	8840.81	8787.88	9646.4	11656.2	7183.31	9516.56	9988.98	15127.3	8922.56	8925.96	10373.4	9089.73	9375.53	9460.23	13669.4	6568.93	7248.55	7927.63	8159.43	8686.84	7201.41	8705.5	7317.05	10246.6	9528.58	9011.18	8316	8960.05	8536.62	8918.75	7752.44	7739.91	9984.98	9734.66	9570.51	9416.87	9738.53
sedoheptulose-7-phosphate	289.033	C05382	HMDB01068	3722.18	2344.99	2967.19	3846.85	8971.28	15576.7	11960.9	10766.6	11851.2	23769	18598.9	18939.4	11833.5	19507.1	15109.5	14609.4	16939.4	16484.4	13808	18482.1	12257.8	15951.9	15880.9	26946.4	34654.7	36267.1	39078.3	40774.8	56337.9	45438.2	51400.9	45550.5	75456.6	67703.2	74233.7	66400.8	93075.7	83639.4	88172.6	77633.1	89833.6	113003	105079	104854	127644	116959
ribulose/xylulose 5-phosphate	229.012	C00199		37972.4	27494.2	18613.6	26868.4	24531.2	27004.4	24866.4	26205.2	25213.5	27939.3	27415.5	26809.2	21204.7	21303.7	22145.3	20524	19007.5	18492.8	17208.7	13456.6	13472.8	18764.3	16918.7	13174.4	16080.1	15739.8	17413.8	21847.3	30728.4	20393.2	31033	27762	48388.1	34845.4	30887.1	37069	41291.8	28783.5	25632.1	30944.8	29039.6	33941.9	32552.2	37824.1	38383.2	35460
ribitol	151.061	C00474	HMDB00508	1205.15	836.444	1044.88	852.93	1605.59	2794.57	1378.39	2866.71	1752.76	3347.29	3191.67	2718.54	1395.17	2353.84	1786.84	1557.67	1789.25	1489.31	1430.52	1819.13	1692.64	1702.62	1817.49	1913.2	3338.02	3359	3816.73	4468.04	4537.44	4001.52	5217.34	3880.15	6183.3	5449.19	4404.98	5419.11	5496.65	4940.9	4931.4	4653.46	5119.3	7096.21	6477.96	5718.57	6826.68	5844.5
ribonate	165.04	C01685	HMDB00867	107149	89634.5	96965.3	94207.5	77617.5	103591	103688	104278	106199	123916	122525	122358	125579	127430	123293	114555	118069	105563	104620	105421	125637	116109	107241	120069	117305	118352	148067	145967	172894	129861	163144	140986	188965	169637	171847	177251	222630	180279	182487	178741	173320	230249	222444	197873	226834	214284
arabitol/xylitol	151.061			2704.1	1781.44	1452.98	1422.8	2721.87	4791.9	4480.65	3509.73	2381.79	3877.86	3351.57	3747.09	1900.35	1785.06	1985.36	1909.48	2230.45	1760	1825.06	1736.87	2638.74	2676.55	2048.93	2677.57	5426.47	5971.97	5545.83	6499.56	7464.34	5887.09	6079.65	6545.86	9350.24	8627.82	8133.25	8503.85	10173.3	8796.04	9059.12	8785.72	8136.47	9348.47	9005.57	10055.8	9422.9	8776.46
ribulose/xylulose	195.051			3551.37	2043.83	2441.1	2883.56	2615.89	3985.14	2982.22	2193.3	2575.43	3855.31	3114.47	3772.5	3532.46	2339.75	2979.06	2701.25	3613.04	2967.86	2047.79	3163.85	4410.58	3077.1	3603.15	3484.38	2759.51	2160.97	2137.8	4304.49	3049.36	2508.3	2483	3867.91	5240.21	5300.51	4228.91	3629.11	5085.71	4380.11	4736.86	4673.51	2931.23	5199.15	3940.67	3581.98	3621.47	3675.73
arabonate/xylonate	165.04			106051	73607.5	87470.4	91140.9	65655	66686.7	102254	76139.4	73413.1	68607.4	72468.1	73029.3	81809.9	66336.5	63386.8	69897.8	65217.4	47313.8	51139.7	55559.3	62384.3	54939.7	45237.2	52256.3	77253.5	110988	83828.5	95851.3	90881.6	74760.4	84540.4	75313.5	125462	117257	115848	85064.9	133622	69278.9	70799.9	70324.1	58660.3	82923.1	69312.5	73826.7	70571.9	119329
maltose	387.114	C00208	HMDB00163	2387.22	1621.68	1478.02	0	807.214	1968.69	1553.08	1478.66	2092.77	1273.47	1207.08	0	1539.45	1227.37	1368.32	1449.88	0	1364.93	1302.66	1209.06	0	1236.03	0	0	0	1151.82	0	1661.2	1209.68	0	920.515	1376.33	1661.34	1730.85	1285.28	0	1636.73	0	1490.49	0	1056.91	913.51	1643.57	1342.73	0	1021.57
lactose	387.114	C00243	HMDB00186	3788.24	2976.22	3329.36	2574.76	2487.51	2956.27	2868.45	3250.74	3443.71	2611.59	2316.93	3264.31	3350.58	3396.45	2980.16	3033.9	3028.29	2883.21	2868	2583.12	2572.4	2658.31	2307.84	2435.49	2218.65	2564.84	2191.92	3641.92	3010.43	2276.49	3352.62	2903.97	3797.73	3286.67	3229.29	3200.42	3287.99	3138.06	3551.16	3268.8	2878.26	3354.32	3661.29	3207.53	2985.66	2990.99
fructose	225.062	C00095	HMDB00660	24457.5	18169.6	16339.6	20929.1	21264.4	24852.2	24059.6	25329.5	37050.3	34448.8	34413.1	35298.1	42238	39482.5	34772.2	36884.7	40989.9	33674.6	31668.9	34345.1	15751.6	37084.3	33418.1	41723.7	23801.8	25556.2	29460	32014	32543.5	24282.3	29551	26699.4	42179	41721.5	34571.6	40196.9	56636.8	43971.8	46924.8	43752	45286.6	58824.7	56440.8	56200.5	65171.6	57988.5
mannitol/sorbitol	181.072	C00794	HMDB00247	226333	186859	211948	218226	267398	423952	399635	386136	223591	416543	346812	362451	172754	211694	180346	178234	124845	121331	116810	123907	91262.3	106142	85920	106091	707659	731291	796498	881928	996121	792647	929043	801928	1.14572e+06	1.09202e+06	1.08084e+06	1.07447e+06	1.34716e+06	1.15112e+06	1.14648e+06	1.07578e+06	1.12907e+06	1.39262e+06	1.33243e+06	1.35316e+06	1.43612e+06	1.33516e+06
mannose	225.062	C00159	HMDB00169	4973.53	3730.52	1213.8	1261.23	4575.97	1997.77	4022.57	1802.65	8432.47	2123.09	3617.48	7065.43	8110.83	4826.41	9328.96	11051.4	9511.75	5783.25	7119.6	7505.62	664.954	3368.27	3634.64	6543.26	814.833	661.264	1541.73	0	4319.41	1365.43	3476.59	3053.9	3253.86	1567.04	1721.04	1250.79	5595.52	1362.93	6464.07	0	3136.83	1669.27	1652.49	1163.52	1947.82	2322.08
mannose-6-phosphate	259.022	C00275	HMDB01078	1151.86	0	389.289	548.238	1032.77	639.632	890.544	1399.38	2535.01	1498.03	545.334	2616.25	26103.9	8048.35	10261	14000.6	46673.8	14985.1	19741.4	39168.8	23741.5	37629.9	41619.1	53129.3	0	0	0	713.315	0	0	0	0	536.377	0	0	0	6678.18	0	4013.18	5179.1	5516.53	204.741	0	436.017	0	0
galactonate	195.051	C00880	HMDB00565	186393	140699	80975.1	88303	127904	42510.4	143691	44026.7	143233	46639.4	49517.3	87888.9	93362	77084.1	33749.8	46093	82121.5	103198	25507.5	105585	66194.4	36835.9	27707.1	30496.8	135415	53306.7	46795.7	179778	160895	41638.9	57355.3	42004.2	66921.3	147275	43762.9	153305	55671.2	87163	48422.1	48840.4	39132.6	50017.7	51710.9	164577	49718.5	49189.7
UDP-glucose	565.048	C00029	HMDB00286	30880.5	26076.8	25239.7	26855.5	23334.4	26821.1	26771.5	26135.8	28196.1	27208.5	27564	30978.2	31850.8	26046.1	31259.8	28857.7	24667.1	23656.2	24244.8	22296.6	16557.3	21387.1	17119.7	20671.4	22348.3	22860.8	24967.9	27444.4	27159.7	21827.1	25941.7	22455	29218.7	27092.9	26720.3	26385.9	29211.9	24450.2	25727.4	25610.6	21990.1	28737.3	27274.8	27475.3	26583.2	26227.8
UDP-galactose	565.048	C00052	HMDB00302	8732.55	7093.49	7286.8	7538.59	6680.71	8386.26	7851.67	7698.35	7822.6	6981.56	7291.5	8518.4	7318.64	6630.46	7410.61	6783.7	4906.71	5372.26	5437.31	4726.79	4593.02	4375.45	3230.63	3755.52	6239.66	6575.5	7693.45	7877.02	7824.56	6048.86	7301.35	7035.55	8236.08	8133.01	7268.07	7878.96	7855.56	7282.25	7360.5	7128.11	6378.45	7428.16	7478.21	8099.47	7864.41	7315.76
UDP-glucuronate	579.027	C00167	HMDB00935	784.673	632.519	627.358	822.849	532.127	690.756	693.008	494.093	435.537	478.243	440.607	721.518	350.271	295.794	526.542	466.347	0	0	323.93	0	0	0	0	0	594.033	504.887	723.551	795.309	819.208	601.398	863.837	615.53	700.4	648.447	929.264	842.624	694.014	687.006	786.005	649.634	543.991	952.935	980.902	612.575	600.996	750.451
UDP-N-acetylglucosamine	606.074	C00043	HMDB00290	19112.8	16299.7	14636	16182.8	15034.5	15215.9	15418.6	16228.7	16826.7	17074.9	17289.7	18926.7	18416.2	16518.6	16620	16265	14923.3	13414.8	14981.5	14964	12480.7	13158.3	12227.1	14960.5	15864.8	15256.8	14931.1	18779.4	17901.4	13072.5	14734.7	15424.7	17289.8	16700.9	15980.9	16885.1	17171	17641.3	16569.1	14554.4	14132.5	18629	16888.3	17631.3	17748.2	17631.4
UDP-N-acetylgalactosamine	606.074	C00203	HMDB00304	7833.87	6396.49	7709.02	6742.98	5115.86	8060.22	8310.64	6665.14	6402.89	5209	4873.33	5816.1	6908.59	5638.91	6302.64	5624.45	6052.43	5307.56	4499.74	4876.67	5260.9	5818.01	3574.4	4960.12	4243.13	4701.75	7059.49	6216.23	6352.89	6106.74	7584.81	5067.36	7990.92	7558.23	7451.44	6597.83	7477.41	5573.04	5761.81	7489.19	5486.81	6090.26	7011.74	6718.78	6697.58	5241.86
N-acetylneuraminate	310.113	C00270	HMDB00230	10368.8	9361.04	10134.2	9016.33	8719.18	10749.4	10972.8	7868.59	7963.58	9654.65	10510.4	7576.52	11132.1	7342.03	8913.81	8936.82	9702.12	8860.58	9316.11	5590.69	7850.78	8477.74	6760.48	8484.51	5994.36	8053.1	10805.1	9768.91	9189.64	8511.5	10163.8	8558.42	10647.1	11616.7	8887.45	8837.24	10425	9823.73	9738.44	9226.78	5329.58	10161.7	12428.5	6890.39	8238.08	9345.89
N-acetylglucosaminylasparagine	336.14	C04540	HMDB00489	13159.5	10824.9	8898.6	8732.35	5820.77	11387.4	10912.3	6593.89	13147	12251.2	6355.64	9200.78	11153.2	11950.9	8988.16	10295.2	6724.94	8487.51	6615.78	5613.44	10493.4	7308.18	7321.11	6496.62	7742.98	11652.9	8453.6	12715.1	15362.4	7736.78	8825.61	11338	9087.55	13078	9450.8	8384.07	7919.66	9152.14	8628.5	11290.4	7124.11	8760.39	13372.9	9103.72	7012.73	9360.87
erythronate*	135.03		HMDB00613	746227	429540	448372	493018	739729	757516	822821	813256	893356	981817	981755	1.06604e+06	822085	918057	846651	821157	632686	622943	621888	644007	545321	579731	522492	612220	811823	851385	947146	1.07023e+06	795373	640178	794348	720353	773557	782917	772052	772015	828682	708337	763955	692311	681502	889131	831394	888878	902566	913594
N-acetylglucosamine/N-acetylgalactosamine	222.097			380407	334599	337712	341618	267118	329164	346466	300706	361911	338081	298122	328081	326861	268643	254854	271634	247709	241112	243798	211008	302530	246131	203183	252526	351890	380591	385916	411385	445562	310817	379419	346934	369801	407470	358750	370738	345066	355425	349829	327046	303959	380451	413073	352024	350843	334270
N6-carboxymethyllysine	205.118			143713	116970	89094.5	101538	75313.4	143440	138166	93468.5	106218	121962	96137.5	104443	89263.5	101773	130195	101964	61483.1	104039	92102.6	42541.3	41639.6	105147	44020.7	29955.7	100606	108688	104582	107722	179757	121815	197313	146789	225234	257337	225594	217780	182431	218050	204912	153512	166642	242053	258767	191715	247741	238615
citrate	191.02	C00158	HMDB00094	165449	116067	86427.9	171680	71340.1	127363	102006	85785.1	157973	76533.2	115234	88203.9	150658	60427.2	106506	123895	139860	130959	133124	113256	116592	137931	133136	169026	131234	131307	195753	203835	134209	94646.8	121107	106552	146090	117761	121453	124170	128611	93232.9	93939	117066	105106	126195	120432	129785	117099	131931
aconitate [cis or trans]	173.009	C00417	HMDB00072	31833.2	20956.4	14934	28240.2	15220.1	25215.1	19900.5	16370.8	29970.5	17108.8	24865.5	18658.3	32247.6	13929.1	19400.3	26191.6	29955.3	23324.3	21924.5	22667.3	23317.3	23935.5	22973.5	35537.2	19937.2	19868.8	29646.4	30926.5	22442.6	16587.3	22323.5	19594.1	24806.3	21072.1	20382.6	20037.2	21416.3	15857.6	16050.2	18656.6	17112.8	22254.2	19246.1	21385.7	20837.9	22663.2
alpha-ketoglutarate	145.014	C00026	HMDB00208	24084.3	18621.6	20667.5	19626.5	23452.3	33557	36526.7	29892.3	35479.3	42835.6	37465.8	40018.7	50891.6	55249.1	49992.6	53757.7	36601.8	37566.4	34912.6	35758.2	63055.4	33559.1	31048.4	45693.6	34404.2	34715.7	33966.8	39051	55256.6	39295.6	37244.3	37498.3	44463.4	44651.7	50861.4	47744	74609.8	67797.2	82814.1	62276.7	75341.5	96666.2	79593.2	87954.2	88287.6	80543.3
succinylcarnitine (C4-DC)	262.129		HMDB61717	410520	342219	341521	391137	307663	370272	384707	334726	408637	375099	380744	389135	424301	327543	356829	360033	359950	334597	370389	358909	378547	399643	332653	399077	326507	359750	366699	409264	396263	334780	360741	340711	402934	407469	391341	390425	337821	384092	389388	379998	344241	458841	441650	415268	445478	402557
succinate	117.019	C00042	HMDB00254	106787	88111.1	69163	66941.6	68157.7	97013.6	98237.8	66477.8	113146	74489.1	78586.8	105889	178040	122926	133683	149479	262923	189681	186817	190315	289112	234151	207071	265536	55752.6	51871.5	40813.7	62105.3	47999.6	35351.5	38033.5	47665.6	53732.7	50811.5	55383.6	43707.1	62023.9	54948.3	53726.2	54799.7	69308.3	48343.7	72020.9	51298.7	41792.2	97420.2
fumarate	115.004	C00122	HMDB00134	78120.8	59260.9	44863.6	47429.3	40829.1	38343.2	42817.4	36240.8	70087.6	45625.3	54266.3	59730	124206	109177	126329	129168	130886	117211	106910	108610	91673.9	97861.5	88029.9	98269.9	14693.6	16398.1	18074.7	19805.5	19925.4	16959	21769	20852.1	25855.8	25345.8	22670.9	20744	22724.4	20631.8	20080.6	20185.5	19226.3	25925.6	25362.4	24878.8	27469.2	26543.5
malate	133.014	C00149	HMDB00156	1.73845e+06	1.28436e+06	1.24716e+06	1.2215e+06	1.12782e+06	1.08828e+06	1.20498e+06	1.06572e+06	1.86291e+06	1.35467e+06	1.56718e+06	1.63237e+06	3.00183e+06	2.41459e+06	2.62461e+06	2.69324e+06	2.97471e+06	2.76595e+06	2.96541e+06	2.91201e+06	2.72736e+06	2.78988e+06	2.46261e+06	2.92291e+06	474852	539775	549910	579571	581937	512823	607612	562881	640882	609294	635560	601486	637547	614037	636950	591752	543300	757537	692473	707153	750887	704328
tricarballylate	175.025	C19806	HMDB31193	26245	21879.6	18168.9	23536.6	18220.1	25611.7	22299.1	22442.6	24038.6	22168	22509.4	23461.7	19668.7	15056.4	21084.1	18636.9	0	19718.3	17494.9	0	7466.31	16787.5	11860	9745.09	18819.9	20183.4	22814.3	24917.6	23955.8	19977.4	21748.8	19214	23177.1	25352.5	25768	22988.1	26830.6	23791	25852.6	21155	21282.2	23742.2	26512.6	24291	23334.6	30307.1
2-methylcitrate/homocitrate	205.035			715.74	536.541	0	537.267	0	0	593.377	0	0	0	0	446.864	0	365.216	604.392	487.024	637.468	669.06	592.141	656.392	0	826.738	1005.09	657.551	378.096	599.963	688.803	766.652	621.171	0	587.014	506.733	0	0	0	0	0	0	0	500.825	467.148	0	669.017	0	0	865.462
acetylphosphate	138.98	C00227	HMDB01494	59597.3	45008.8	36127	46345.1	47145.5	59235.6	51864.7	53883.6	66730.9	62516.5	60971.2	61387.1	49661.6	28137.3	37630.5	39338.6	43049.8	56754.9	35038.3	39756.7	37888.8	36270.2	32083.8	54383.2	33720	32926.4	32828	38949.5	54984.5	31261	49000	41857.6	67045.8	54061.5	33368.3	57157.5	90400.6	60373.5	56271.9	59273	81953.8	52644.3	58945.6	43228.6	70230.6	61183.7
phosphate	98.9842	C00009	HMDB01429	1.40971e+06	1.21704e+06	933534	1.3284e+06	702160	1.29897e+06	958268	668758	1.07235e+06	868492	744504	887923	1.06363e+06	847316	1.08238e+06	1.01728e+06	952723	1.11655e+06	1.05611e+06	645853	986675	992170	883225	983510	1.11016e+06	1.27157e+06	1.67167e+06	1.44099e+06	1.33372e+06	1.23097e+06	1.36359e+06	1.08099e+06	1.2247e+06	1.52764e+06	1.43163e+06	1.10184e+06	809618	1.16918e+06	1.27374e+06	1.16593e+06	956119	1.49553e+06	1.58564e+06	1.22412e+06	1.10016e+06	1.52989e+06
caproate (6:0)	115.076	C01585	HMDB00535	20981.6	16119.1	14030.9	14862.9	13011.5	22018.2	15722.9	23023.5	17987.2	19102.5	16104.2	19201.9	19233.1	19276.1	16195.5	15131.5	16046.8	15609	15372.4	11616.9	15152.5	16878.7	13011.1	17162.8	9938.52	8486.53	10338.2	15878.5	15235.8	11490.5	14967.9	7633.42	53757.8	11013.6	12835.2	12187.5	14818.6	17092.8	12173.7	13024.4	12402.9	20192.6	20788	17019.8	21422.3	22281.6
heptanoate (7:0)	129.092	C17714	HMDB00666	2029.69	2327.94	0	3600.59	0	2396.79	2610.43	2402.74	2825.84	2899.88	2165.17	3070.44	3544.21	1211.81	0	0	0	3159.36	0	0	2596.71	0	0	0	3044.39	2959.18	0	0	0	2804.46	1749.19	0	2261.47	0	2293.41	0	1933.06	2949.34	0	0	0	3017.41	2680.59	0	3199.85	1930.1
caprylate (8:0)	143.108	C06423	HMDB00482	39330.1	29075.5	0	5101.44	8124.61	44853	6200.39	5850.15	5119.78	9451.17	10481.7	8761.46	8420.67	21762.4	10257.6	21141.8	6381.16	12689.2	13245.4	4873.12	6359.41	21452.4	13222.3	12918.1	4618.55	21897	0	6294.22	13102.9	19367	9689.49	7306.46	3972.58	5149.22	10554.8	7149.64	0	10360.7	83404.2	7638.98	0	67335.7	5961.17	6630.58	5388.39	40465.8
10-heptadecenoate (17:1n7)	267.233		HMDB60038	58466.1	43263.6	37768.5	55510.8	26764	39749.6	51220.2	37510.9	40093.6	36532.3	49133.8	36498.5	26442	28636.8	34242.4	34249.4	48983.6	32532.6	36195.6	55141.3	42300	48852.1	39437.2	54522.9	29451.4	43232.3	36720.9	46184.5	32585.9	22753.2	47379.5	34015.2	38561.6	35040	27679.7	44542.3	32356.5	36771.6	35014.3	19334.7	31023.3	35581.2	30946.3	38168	31629.2	46291.5
10-nonadecenoate (19:1n9)	295.264		HMDB13622	19540.1	14066	11555.1	13138.7	9636.84	13792.3	19227.4	8631.02	13833.4	9531.94	19848.9	10957.8	10077.6	15251.4	11458.7	10465.2	13420.8	15948.3	13871.7	10575	12489.3	23568.3	12690.8	23039.5	8634.34	18569.2	10062	11851.2	9458.86	8952.58	11011.3	8055.26	9165.99	10781.6	10319	11293.6	7966.61	9157.16	10891.3	6594.21	6978.93	20691.3	9281.34	9882.15	9488.34	9038.35
eicosenoate (20:1)	309.28		HMDB02231	19729.2	11258.7	11310.8	19060.7	8529.48	18400.2	15238.7	10631.2	11790.4	12725	19872.8	10792.5	11633.8	11886.2	8611.23	12813.5	12682.6	19891.8	15261.8	12754.9	15194.5	16703.7	14300.6	12996.3	11965.5	17602	16408.6	11662	7456.92	8540.2	10789.9	7196.44	8029.16	13986	14973.9	9467.86	6048.55	10424.9	12232.2	6453.85	7641	9228.25	15633.1	8199.87	7570.93	13650
erucate (22:1n9)	337.311	C08316	HMDB02068	4284.88	3387.71	2372.25	3003.47	2445.44	3626.87	4198.96	2314.11	3858.26	2792.43	3707.81	3561.76	2616.51	4039.86	4221.25	4783.98	4841.62	5460.97	4388.54	3551.09	5498.43	4939.85	5148.94	6155.11	1842.15	1988.44	3606.9	1568.12	3155.65	2370.61	3720.97	1780.45	2016.25	3287.89	3456.03	3684.39	3401.07	4101.04	4885.49	1914.89	2664.12	5042.55	3867.22	3928.95	3915.49	4497.12
oleate/vaccenate (18:1)	281.249			1.78132e+06	1.21652e+06	1.02562e+06	1.53776e+06	819359	1.21592e+06	1.12034e+06	790040	1.37798e+06	956176	1.20234e+06	963526	1.00179e+06	927154	1.0784e+06	905180	1.53734e+06	1.33345e+06	1.364e+06	1.12946e+06	1.42855e+06	1.62118e+06	1.36192e+06	1.51705e+06	748143	932834	1.11076e+06	997824	989691	751903	1.09289e+06	719597	774903	1.07656e+06	855028	827390	762030	759774	776785	640218	610196	921315	857258	843606	828341	912110
eicosapentaenoate (EPA; 20:5n3)	301.217	C06428	HMDB01999	21938.7	15502.3	12206.8	15994.7	11681.8	13527.3	13514.8	7796.36	15094.1	11449.8	14808.6	10367.1	11669.3	11825.6	12327.9	10217.6	16162.5	13770.4	17316.3	10918.4	14849.7	18647.4	15335.9	14760.7	7485.3	10079.3	13824.6	9986.15	6972.02	8064.88	10734	7639.19	6494.12	10564.3	8841.59	7166.79	5568.84	7993.18	8209.72	5026.35	6960.52	10656.6	9551.31	8101.08	7596.56	8528.36
docosapentaenoate (n3 DPA; 22:5n3)	329.249	C16513	HMDB01976	36569.5	21467.9	23098.4	29704.3	17572	20993.7	18431.5	14595.8	27669.8	17293.8	23698.8	20867.8	18095.8	23431.9	24536.4	18340.7	41811.3	28317.9	32528.6	20227.6	29503.9	33401.5	26200.3	27101.2	12515.4	16647.1	15163.3	16367.4	15653.8	11842.5	21881.9	11153.2	12864.4	19464.5	11941.4	11956.9	11574.5	12794	13016.6	9676.56	11021	14344.8	12984.4	16845.5	11493.7	14009.3
docosahexaenoate (DHA; 22:6n3)	327.233	C06429	HMDB02183	12183.6	7598.69	7035.94	8541	4687.09	5631.74	4938.83	3751.15	6884.11	5510.4	5338.38	5661.78	3957.13	5689.82	6285.51	4000.55	8218.88	6530.21	7440.11	3884.08	8058.82	10135.9	7983.79	8351.19	3280.1	4197.95	4442.2	3149.96	3792.05	3519.36	5504.72	3290.59	2632.5	5577.14	3829.28	3558.69	2682.38	4029.71	3915.01	2243.59	3142.47	4092.34	4325.94	4080.6	3358.35	3639.26
linoleate (18:2n6)	279.233	C01595	HMDB00673	359750	221986	187306	292201	153742	197048	197885	124136	235507	159030	202873	167852	165440	163251	172173	139793	242549	197815	214088	167334	252202	286300	237915	270172	114232	150362	185321	163833	152449	123082	187531	125848	123894	186112	141307	143940	110135	124499	126000	100798	101355	147444	140376	139929	130925	145714
linolenate [alpha or gamma; (18:3n3 or 6)]	277.217	C06426	HMDB03073	81393.9	58119.2	40086.3	68869.1	37820.5	52912.4	47334.5	30106	58032.9	36475.7	53717.2	38123.6	41866	36124.5	39213.9	34601.5	47642.6	41598.5	52054.2	35639	48654.6	61395.6	52560	56747.9	30893.8	39325.3	52853	46479.3	39923.2	33639.3	52621.4	35117	36182.2	47484.8	38051.8	36167	27172.4	29685.8	30845.2	28054.1	27780.1	42477.2	41617.7	37801.3	34321	39355.5
dihomo-linolenate (20:3n3 or n6)	305.249	C03242	HMDB02925	50027.5	27786.7	25880.6	36657	22471.7	27757.5	25129	18441.9	31224.4	21751.6	27462.4	26410.6	21902.9	22540.6	24155.9	21284	38985.9	26862	33077.8	24582.8	34828.3	38522.1	33658.8	31570.3	15746.2	20160.3	21809.3	23439.7	19092.9	16502.6	26105.7	16176	15379.7	22689.4	17209.6	17228.7	16492.2	17434.9	17887.7	12615.5	13588.9	19503.4	18298.7	18619.2	14818.9	19223.8
arachidonate (20:4n6)	303.233	C00219	HMDB01043	124705	78187.7	70183.5	96789.6	55480.9	69004	76161.4	42748.8	81591	60892.6	73994.9	68889.9	52137.2	68808.6	78184.3	50584.6	88141	79709	82664.7	53030.9	92976.3	106350	86534.4	86625.4	38612.3	49128.9	51860.9	44779.3	49018.2	48370.9	69030.4	44241	35092.1	70538.9	50990.9	45640.4	36334.6	51127.5	51763.8	30840.6	36416.5	53261.2	49423.2	50307	41716.7	48386
docosapentaenoate (n6 DPA; 22:5n6)	329.249	C16513	HMDB01976	4181.68	1697.96	2310.9	2828.3	1891.18	2789.9	1423.8	1995.06	2100.81	2241.88	1110.43	1816.75	1476.94	2713	2421.05	2228.16	4662.09	2231.28	2244.1	1580.67	2394.66	2624.25	2667.56	2491.31	1316.06	1435.21	1003.8	1706.48	1547.13	1500.76	2473.52	667.669	1379.81	1078.62	1322.35	921.139	1264.82	1132.23	1534.96	562.36	770.391	1314.99	1055.48	2444.81	723.188	790.379
dihomo-linoleate (20:2n6)	307.264	C16525	HMDB05060	13160.7	9555.99	10031	15345.8	5319.51	7742.85	7217.74	6033.39	10045.5	7817.68	7269.45	8040.93	12067.7	7022.4	9568.33	9554.53	15409.2	13579.2	11582.4	11662.6	13651.8	10135.6	10890.5	12800.3	8488.17	11756.3	13075.8	13206.8	7370.71	5048.98	5715.09	6805.23	5532.81	10515.9	7889.21	8309.33	4064.42	8571.43	8803.83	4174.39	7140.53	10178.7	5943.94	5856.54	8331.92	6818.95
mead acid (20:3n9)	305.249		HMDB10378	6663.31	3783.5	3244.91	4793.47	2502.12	5165.65	3358.12	2632.66	5476.84	3231.36	4592.13	4351.61	3559.1	3552.55	3894.62	2551.18	7479.57	4363.17	5565.96	3985.17	5177.49	4633.71	4265.37	4627.01	2105.72	2704.4	3308.11	2649.05	2849.35	2545.55	3840.76	2373.35	2300.27	3213.26	2574.43	1971.11	2139.46	2214.82	2410.77	1553.61	2112.85	3627.07	2345.17	2230.19	2158.21	3385.17
2-hydroxyglutarate	147.03	C02630	HMDB00606	1.86154e+06	1.46416e+06	1.47151e+06	1.61043e+06	1.34053e+06	1.4799e+06	1.5162e+06	1.50376e+06	1.76704e+06	1.49444e+06	1.56126e+06	1.80856e+06	2.24398e+06	1.82689e+06	1.95782e+06	2.06234e+06	2.16724e+06	1.98798e+06	2.09472e+06	2.13782e+06	2.04959e+06	2.20518e+06	1.9866e+06	2.4566e+06	776923	793159	840893	1.01038e+06	946248	720329	863228	819477	952969	875044	840419	897569	945915	802349	789352	829682	717260	904415	840763	946576	901189	849572
adipate	145.051	C06104	HMDB00448	10922.4	6883.1	6757.66	8614.24	7300.27	7845.46	6438.26	6947.88	7215.09	6986.5	7266.5	6194.34	8543.1	6506.24	7254.16	7405.55	8657.48	7011.09	8704.16	8585.75	7632.76	6976.7	5945.77	9637.91	7161.98	6603.85	8840.4	11897.9	9696.68	7006.14	8450.88	7114.33	9859.54	7910.49	6713.85	7069.83	9430.89	6103.88	8154.53	9601.33	7850.5	7412.2	5134.75	8570.69	6268.44	10051.6
azelate (nonanedioate)	187.098	C08261	HMDB00784	1559.32	1608.44	1226.3	1962.3	0	1279.79	1162.83	1657.22	1931.02	1560.29	1240.86	1174.5	1307	1131.99	1159.17	0	1648.65	1706.97	1157.96	1487.11	1208.98	1494.29	1465.29	844.38	0	2087.81	1349.45	4819.88	1537.7	3091.95	1409.17	1517.49	1557.31	2637.07	1862.41	1802.13	0	1400.64	1824.9	852.975	0	1681.19	1446.1	0	1087.79	2847.68
malonylcarnitine	248.113		HMDB02095	6765.72	5476.48	4283.02	4777.96	4792.65	6466.81	6751.91	3661.85	6231.06	6951.94	5781.17	6752.86	6271.47	6014.6	5039.95	5532.09	4268.91	5070.73	5109.39	3773.7	5442.4	5099.71	3814.86	4225.58	4881.85	5877.97	4901.4	6791.11	7084.32	5015.93	6179.18	5795.71	5013.64	7363.04	5862.54	6082.43	5760.98	5773.84	6083.22	6416.02	5043.22	6685.88	7924.35	6180.41	6788.8	6195.51
2-methylmalonylcarnitine (C4-DC)	262.129		HMDB13133	3990.59	3930.91	3529.1	3529.07	5578.62	3449.34	3753.79	2983.18	4596.86	3862.76	2953.53	4081.49	3636.53	6065.59	3939.35	3146.73	3110.29	3833.7	3183.4	3196.21	3472.73	2801.27	2081.96	2661.56	4442.84	3570.77	3314.65	4250.72	4977.64	2727.27	3113.15	3012.6	3913.06	4156.97	4717.22	3252.19	6495.23	3660.69	3145.98	5715.73	2704.64	5949.17	3493.24	3431.13	2832.7	5870.02
butyrylcarnitine (C4)	232.154	C02862	HMDB02013	17802	11212.4	13345.1	16419	11899.5	11367.8	11853.4	10091.2	12982.8	9921.47	7255.95	8419.88	8812.12	12975.9	0	10969	6650.31	4971.81	16634.3	6508.43	3533.84	3311.84	2513.47	4407.37	13307.5	12861.2	14360	14550.4	8984.17	13583.7	14314.5	13142.8	10844.5	8032	10291.1	13114.3	6339.78	10651.5	12648.5	11991.8	5586.69	14001.9	15349.9	14937.2	7921.46	5849.48
propionylcarnitine (C3)	218.139	C03017	HMDB00824	990715	777871	844546	886274	656964	752619	737343	722416	696738	665900	703368	724850	624851	620232	604115	564096	506812	476832	517396	503004	473536	475518	371502	475752	751256	797134	898654	907891	851635	627197	811862	723435	794531	726558	732866	744123	558491	648258	660893	603346	507547	682765	637376	640688	627732	548214
methylmalonate (MMA)	117.019	C02170	HMDB00202	4853.32	946.475	3434.31	4360.95	4645.09	1524.79	1550.32	6404.95	5107.97	9787.93	4631.35	1244.07	9856.73	4546.53	4113.89	4364.61	3985.89	7538.09	3374.37	3446.91	5080.48	5713.52	2983.51	4015.33	5227.03	4069.5	1324.06	7239.14	3296.92	2550.65	2823.17	9109	5252.43	2734.12	1260.06	3888.32	11818.2	5267.43	8087.8	5281.45	1061.74	3446.88	6885.58	1748.3	5286.09	4767.07
acetylcarnitine (C2)	204.123	C02571	HMDB00201	8.49345e+06	7.4683e+06	7.56311e+06	8.26775e+06	5.97687e+06	7.50683e+06	7.13841e+06	6.73008e+06	6.64381e+06	6.44808e+06	6.74786e+06	7.10724e+06	6.34443e+06	5.60354e+06	5.81328e+06	5.73536e+06	5.28326e+06	5.00696e+06	5.56144e+06	5.2058e+06	5.15957e+06	5.26872e+06	4.88132e+06	5.59079e+06	7.34488e+06	7.66247e+06	8.58648e+06	9.06878e+06	7.88205e+06	6.97735e+06	7.68826e+06	7.00831e+06	7.51113e+06	7.40357e+06	7.27463e+06	7.18812e+06	5.64415e+06	6.39942e+06	6.68432e+06	6.13578e+06	5.21793e+06	7.01086e+06	6.62117e+06	6.4071e+06	6.24275e+06	5.73124e+06
3-hydroxybutyrylcarnitine (1)	248.149		HMDB13127	43641.2	35975.2	37959.9	36844	31953.9	36433.3	37843.7	34513.8	37693.8	33998.5	33489.9	37823.9	35409.2	34696.5	31364.3	33402.2	30227.3	27530.5	30709.7	28084.9	30409.3	27844	19056.9	28157.3	35011.7	34657.7	36101.1	42030.9	41471.6	34499.6	38719.9	34953.9	40943.7	38112	38771.6	36919	29375.3	36090.1	37279.5	33726.7	27820	37713.9	42658.4	36561.6	26239.2	37250.8
3-hydroxybutyrylcarnitine (2)	248.149			68042.8	57678.1	68818.3	60354.7	48103.2	59556.6	62025.5	56935.8	67083.9	58445.5	57337.2	58944.9	56596.4	57305.5	51155.1	50070.9	50848.6	43551.6	42954.9	46255.7	51572.8	43333.2	46035.5	41614.1	50077.7	56688.4	66940.9	64442.6	70035.9	52228.6	60680.3	54133.3	66939	61500.8	57187.9	60570.4	37997.3	52396.1	52564.2	51367.1	39493.7	56925.9	61831	52006	50874.6	56770.6
hexanoylcarnitine (C6)	260.186		HMDB00705	28673	24120.4	22389.2	22151.6	15364.4	20028.9	22425.1	16151.4	18555.5	18861.1	16415.3	18378.1	15831.4	15462.1	14726.2	13928	11290.9	10609.6	12123	12615.7	14270.6	10650.8	10350.8	12059.9	19835.9	22961.3	22629.4	26071.3	22744.2	19979	22023.3	19908.4	17357.1	22008.1	19374.9	20961	15959.1	18727.1	15368	14395.6	14166.4	14914.4	18157.9	14996.5	11487.8	16124.6
octanoylcarnitine (C8)	288.217	C02838	HMDB00791	12221.1	9476.61	9280.08	11619.2	7416.4	9065.94	8032.28	7895.24	7590.38	6669.82	6869.74	7451.24	7137.63	6824.74	6557.1	6176.67	6556.78	5562.88	6706.92	5091.85	6007.82	5625.22	4856.81	5546.17	10373.4	9735.2	10187.1	11989.2	11526.1	7155.86	9314.22	10716	9824.15	8374.72	8407.83	8451.91	8061.74	8179.28	8503.44	7625.35	5960.57	7415.79	6595.95	7902.56	7768.31	9583.06
decanoylcarnitine (C10)	316.248		HMDB00651	4245.03	2487.08	3336.18	4268.69	2390.56	2767.25	2092.9	2216.02	2222.28	2190.61	1945.89	2018.85	2095.24	2011.01	2192.32	1799.34	1930.14	1326.34	1601.37	1794.37	1619.08	1734.95	1529.68	1947.57	3607.8	2664.9	3307.44	4260.14	3521.63	2642.48	3601.51	3595.94	3303.42	2677.42	2922.96	2438.18	2647.66	2097.78	2445.07	2580.61	1858.28	2841.05	2384.99	2404.21	2636.64	2551.56
cis-4-decenoylcarnitine (C10:1)	314.233			3823.36	3058.06	2790.7	2879.23	2108.73	2385.75	2842.83	1835.5	2333.15	1709.98	1872.28	2294.02	2205.84	2027.46	2281.8	1809.16	2042.1	2015.31	2227.5	1537.93	1917.03	1670.14	1427	1412.05	2952.87	3123.03	2884.57	2997.18	2876.3	1938.86	2856.09	2559.75	2607.63	2572.18	2424.04	2438.52	2353.74	2668.28	2721.44	2288.52	2049.07	2342.9	2220.89	2314.28	2408.41	2273.43
laurylcarnitine (C12)	344.28		HMDB02250	9767.06	7648.45	8414.67	8910.96	6105.63	8324.83	7169.16	6871.56	6310.4	5502.11	5717.47	6713.8	5911.57	6445.87	5912.34	5448.05	5221.39	5438.54	6178.62	5859.52	5182.29	4905.04	4669.8	5747.55	9328.99	9587.65	7824.55	10023.2	9155.13	8085.26	8695.08	9172.83	8802.87	8827.89	8319.43	7625.83	7927.29	7478.39	8031.59	7544.02	5943.12	8760.93	6852.2	7425.61	8519.21	7336.8
myristoylcarnitine (C14)	372.311		HMDB05066	58111.4	40550.8	42583.5	40708	37390	47019.5	42958.1	35970.9	41582	40260.6	41198.5	40445.9	35745.3	41156.1	40018.7	32555.1	32927.3	33034.9	38699	27643	27091.7	32123.3	29296.9	31426.5	55050.3	62642.1	62112.3	55760.5	57492.8	56905.3	60129.1	56414.9	56153.7	59327.5	53361.5	50538.7	49657.5	55599.4	55245.1	44074.8	39574.3	60047	51418.8	49591.7	50530.2	47293.6
palmitoylcarnitine (C16)	400.342	C02990	HMDB00222	858057	695594	687056	633321	603038	811672	676111	603859	665027	720348	726763	702447	646562	713577	708768	599623	567885	636803	713767	442863	479115	565231	532521	530177	869244	1.08543e+06	1.02802e+06	977222	960205	1.04728e+06	1.00461e+06	926740	987264	1.01615e+06	989049	856319	905470	952421	881361	799757	741012	1.07405e+06	945748	888588	978003	821357
palmitoleoylcarnitine (C16:1)*	398.326			54936.7	41816.3	40096.5	38851.3	35005.7	42862.1	36834.2	35695.3	36203.8	31158.3	32643.2	36433.6	32196.3	35862.9	32793.2	30256.9	32058.2	30422.9	33976.1	29315.2	29038.2	32322.6	28216	32354.3	49924.9	53917.2	53754.7	53777.5	52746.4	38009.5	47789.7	50467.4	49214.8	47518	43027.2	44685	42805.9	42781	41568.3	38307.8	33253.1	39826.4	39309.8	41926.3	45865.2	37096.7
stearoylcarnitine (C18)	428.373		HMDB00848	933115	813929	759430	866838	714808	932465	868597	823776	755625	744435	707657	942668	784771	764078	916140	810179	784747	847573	930778	766283	788090	762549	709024	867034	885782	941631	798662	970571	1.04644e+06	731312	938054	958691	1.05807e+06	916274	1.06305e+06	988815	1.07954e+06	1.05718e+06	1.10383e+06	959860	900599	1.16614e+06	1.1487e+06	1.13571e+06	1.1106e+06	1.1102e+06
linoleoylcarnitine (C18:2)*	424.342		HMDB06469	221736	176555	174217	190648	141258	169809	152659	125325	141455	136871	146453	153295	136686	148294	147599	130531	136562	129087	147242	116430	125200	139550	128089	149704	204525	221631	226737	224178	207656	194342	202838	201985	198540	177830	179000	182446	176008	173267	171616	157017	139380	201684	158792	164678	193282	151043
linolenoylcarnitine (C18:3)*	422.326			34015.3	30295	28129.9	33448.6	20998.9	29532.7	23856.2	23197.9	21250.7	22606.4	24324.2	22513	20657.6	26338.2	23243.6	20249.6	19998.2	20858.1	23922.4	24081.2	21198.1	25332.4	20829.8	21805.8	29209.5	32339.2	33844.8	31678.8	30396.1	26757.3	33309.5	29696.8	29001.3	29729.5	26332.8	25374.6	24309	23613.4	25089.6	23786.3	19392.6	28355.4	25584	24272.2	27418.1	20730.4
oleoylcarnitine (C18:1)	426.358		HMDB05065	977294	808857	787903	873748	659922	858191	777163	627961	692381	704343	691949	789823	620053	693309	744041	667462	626798	658082	750995	633168	583137	684930	664968	594652	918904	1.00511e+06	1.06553e+06	1.03703e+06	955296	912257	978775	958636	958774	891426	922945	854624	897906	897270	937632	803709	731518	1.08762e+06	893134	893910	884917	813967
myristoleoylcarnitine (C14:1)*	370.295			17859.6	14362	13124.2	14519.6	11301	13416.2	11704.9	10607.9	9174.59	11095.3	11077.5	11146.2	10746.1	10224.8	10915.8	8990.29	9691.95	8204.13	9935.1	7127.64	8426.61	8006.4	8616.27	8528	17440.1	18242.3	19124.2	17662.7	17451.3	16133.3	17740	17506.7	16564.6	15087.2	14173.4	12594.8	13857.8	14029	12966	14612.1	10160.4	13687.7	11322.5	12989.7	13601.5	12481.3
arachidoylcarnitine (C20)*	456.405		HMDB06460	9248.27	7591.09	7794.09	8712.31	6635.45	8094.5	7614.09	6113.72	6869.29	6673.64	6479.53	7968.33	7140.73	6858.13	7364.84	7210.34	6940.8	6101.11	7155.14	7077.23	6588.96	6387.85	7638.88	7815.92	8095.23	8313.66	9134.74	8742.37	9424.25	7906.62	8303.62	8583.58	8841.95	8973.99	9032.25	8259.89	8550.3	7690.76	8232.49	7313.71	6689.04	10633.8	8370.5	8532.09	8371.63	7763.98
arachidonoylcarnitine (C20:4)	448.342			36220.9	27858.2	24348.9	25661.2	22354	27459.8	24038.8	21108.1	23611.4	22750.3	22588.6	24456.9	20052.5	22606.9	22111.1	19539.1	20817.3	18018.3	22388.1	21649	18428.5	18496.8	18539.9	19134.2	33391.4	34008.6	34738.7	34481.1	34744.5	28870.6	32213.9	33090.4	29102	30487	27041.3	28839	28278.9	28257	28560.4	25679.2	21635	28295.9	27144.7	27256.6	27327.3	23100.5
adrenoylcarnitine (C22:4)*	476.373			3896.16	3636.36	3363.39	2460	2286.4	2606.96	2956.83	2677.01	2224.91	2353.93	2361.66	2551.27	2368.11	2183.36	2049.47	2027.38	2073.96	2051.8	2089.17	1798.91	2223.99	1747.67	1633.29	2164.28	3521.76	3517.84	4451.33	3841.99	3220.33	2680.51	2848.02	3382.51	3432.09	2743.75	2885.74	2659.92	2483.44	2384.5	2263.91	1720.11	2022.2	2357.27	2148.59	2652.89	2571.51	1902.22
behenoylcarnitine (C22)*	484.436			1203.4	0	1241.16	1420.13	977.57	0	1116.58	0	0	1181.45	765.319	1301.96	0	1012.68	957.395	1066.88	794.84	692.29	1063.82	0	1062.14	1113.41	0	1194.86	884.589	1348.04	1508.93	1349.3	1492.49	0	0	1333.11	0	0	1151.72	1396.39	1224.1	1278.71	0	1080.05	1178.76	0	974.019	1060.12	1184.15	1471.51
dihomo-linolenoylcarnitine (20:3n3 or 6)*	450.358			43488.3	32952.2	32912.5	30232.3	29111.2	35391	29496.4	22145.6	27425.5	28266.8	27285.7	30507.3	26668.8	26928.6	28637.3	25665.3	27469.8	25760.3	27772.1	26236.3	24542.1	24852.8	25189.2	21208.9	40595.9	43277.9	43556.9	44044	41196.7	37259.4	40511.9	42121.2	42047.9	36442.1	37286.6	37437.7	36093	34934.8	34884.6	32157.9	28693.2	38147.4	32527.4	34554.7	35621.1	30947.5
dihomo-linoleoylcarnitine (C20:2)*	452.373			14568.6	10627.9	11471.8	14435.7	8388.81	10009.5	8895.5	9927.81	8248.88	8032.24	7373.43	8240.98	7594.87	6993.8	7308.46	6328.7	7076.12	5800.95	6649.63	6592.32	6806.98	6813.67	5678.37	6347.97	13110.1	13540.6	14077.3	15834.3	12753.1	10328.4	12304.6	12149.2	11788.9	10076.7	8796.62	10634.8	8804.01	7782.11	8327.28	7269.21	6438.88	8100.45	8240.82	8094.7	8747.17	7288.44
eicosenoylcarnitine (C20:1)*	454.389			14061.7	11343.7	9688.6	12979.6	8523.43	10884.4	8881.03	8803.43	8299.48	8351.02	8035.72	9962.14	7448.86	7435.85	7557.46	6849.37	6784.3	6603.44	7153.36	6667.43	6476.69	6905.44	5641.08	6052.68	12618.1	13393.5	11756.4	14078.1	12098.2	9985.65	11684.3	12160.6	11979.5	9509.6	10283.4	9904.6	9378.82	10186.6	9563.66	8582.64	7320.98	9547.86	7812.9	8841.58	9589.33	8954.57
docosapentaenoylcarnitine (C22:5n3)*	474.358			11695.6	9014.63	10119.5	12462.7	8592.66	10473.9	9700.65	0	8621.97	8826.2	9061.55	8952	6827.59	8835.49	8539.87	6837.36	7663.95	7554.55	7794.19	5742.34	6367.98	6740.16	6639.43	6718.43	11703.1	13759	13264.5	13260.2	12469.3	11514.6	12819.7	12534.6	12006.4	11433.5	12452.1	11283.9	10232.5	10660.2	10793.5	9807.05	8136.13	12539.8	8927.29	9659.9	10898.1	8708.92
margaroylcarnitine*	414.358			150775	120341	121965	135107	113971	142629	130249	126125	136396	134307	127130	150271	138387	138429	147464	133930	137651	128972	145989	139171	136602	136572	126188	141912	145486	150349	145920	154894	180212	148818	169972	165744	196671	166633	168383	175836	177920	169691	176516	158421	151911	182582	179281	184590	203605	166920
cerotoylcarnitine (C26)*	540.499		HMDB06347	5530.86	4108.36	4546.67	5023.92	3307.73	4260.32	3717.27	0	3466	3600.7	3954.27	3961.53	3145.66	3643.61	3416.07	3799.38	2739.66	3215.85	3185.8	3420.4	3004.45	3267.76	0	3252.46	3850.24	4884.41	5567.15	4298.67	4703.1	5333.91	4859.28	4684.65	4248.79	4212.35	4052.75	4192.94	3134.2	3796.4	3561.49	3868.11	2858.97	0	4045.16	3128.59	3545.23	3328.88
pentadecanoylcarnitine (C15)*	386.326			53076.3	39434.4	38389.3	40730.6	37518.1	43883.4	43264.9	32221.1	40856.2	39824.6	41963.2	42739.9	39024.2	44794.6	43707.4	37881.2	38176.2	38084.1	43258.3	33408	32621.8	38513.5	35220.4	32873.7	48539.5	53545.8	52966.8	53000.8	55771.8	50527.4	56958.4	54646.3	54649.7	53066.4	55809.7	51430.4	51375.3	53388.4	54791.5	46960.3	43192.1	65016	53065.9	50033.9	52898.7	46556.2
deoxycarnitine	146.118	C01181	HMDB01161	3.17065e+06	2.65579e+06	2.77387e+06	2.20656e+06	2.33999e+06	2.75815e+06	2.69641e+06	2.35709e+06	2.67592e+06	2.67666e+06	2.61011e+06	2.87164e+06	2.63971e+06	2.67051e+06	2.51869e+06	2.44098e+06	2.22108e+06	2.15513e+06	2.33402e+06	1.78312e+06	2.31198e+06	2.30869e+06	1.89675e+06	2.30474e+06	2.60472e+06	2.75752e+06	2.28056e+06	3.2036e+06	3.20175e+06	2.48549e+06	3.11917e+06	2.73596e+06	3.19063e+06	3.01416e+06	3.01821e+06	3.01374e+06	2.51816e+06	2.94316e+06	2.87163e+06	2.76647e+06	2.10697e+06	2.72619e+06	3.16012e+06	3.00701e+06	2.50808e+06	2.9843e+06
carnitine	162.112	C00318	HMDB00062	2.77407e+06	2.19905e+06	2.16969e+06	2.09715e+06	1.56288e+06	2.01718e+06	1.9406e+06	1.67081e+06	1.99179e+06	1.6733e+06	1.34337e+06	1.70748e+06	1.72931e+06	1.32445e+06	1.4493e+06	1.3745e+06	1.32785e+06	1.37518e+06	1.16692e+06	1.00753e+06	1.39305e+06	1.37019e+06	1.1002e+06	1.21551e+06	1.97612e+06	2.27241e+06	2.02879e+06	2.55071e+06	2.13249e+06	1.6869e+06	1.94434e+06	1.7488e+06	1.93415e+06	1.99955e+06	1.90718e+06	1.54552e+06	1.25612e+06	1.60755e+06	1.57759e+06	1.56438e+06	1.23771e+06	1.70539e+06	1.84658e+06	1.59295e+06	1.31791e+06	1.62062e+06
2-hydroxystearate	299.259	C03045		53706.6	43055.7	41658.4	42322	29842.8	54862.8	40575.4	32976.3	46501.3	51104.8	47787.5	43537	46379.2	41703.8	55823.7	47072.2	55959.5	63796.1	64157.1	40417.5	65404.9	70418.6	68766.8	58702.9	22787.1	23587.7	31501.7	24689.4	31614.6	35479.5	36770	28627.7	25882.6	37213.1	35357.2	27949.5	30535.4	35000	35063.9	19582.8	22537.6	35294.1	38907.4	27711	34088.6	30549.9
13-HODE + 9-HODE	295.228			3987.73	3045.74	2149.52	4815.07	1030.58	3205.99	5190.03	1230.51	3008.53	4921.95	2901.09	2513.47	5113.61	2158.38	1560.38	4283.95	5204.82	5337.36	3452.86	3290.11	6137.41	7329.49	4776.07	3972.42	1420.71	0	0	0	1766.02	1080.13	2354.56	1000.61	2869.29	4450.1	1312.19	869.386	960.72	1458.43	589.016	2364.09	442.094	5252.94	2548.87	3237.72	891.471	4642.17
oleoyl ethanolamide	324.291		HMDB02088	8386.26	7452.66	7655.85	8121.38	6557.19	8477.03	8259.12	5653.88	10099.4	8133.28	8419.14	9041.03	6789.42	9522.11	10037.6	8472.99	10346.5	9976.45	12150	6470.23	12217.9	12142.8	11306.4	11977.2	4622.06	5228.12	6265.6	3213.39	5922.23	5495.64	6486.34	4932.49	2853.87	7265.21	6491.28	5855.89	6004.4	7021.99	7270.16	2758.94	5593.21	7110.2	6488.34	5896.43	5552.44	6832.35
palmitoyl ethanolamide	298.275	C16512	HMDB02100	14071.2	10830.4	13628.6	14929	12582.9	16959.7	15991.4	12741.5	20256.7	16821.3	17952.3	18467.5	14409.3	20218.5	21851.3	18504.2	23900.6	22622.4	25078.7	14800.2	25609.1	26000.9	23996.4	26934.4	8703.04	11258	12751.6	7982.14	12875.4	11118.6	14286.4	10157.7	7654.97	15413.3	13514.2	14732.7	15053.4	14473.1	16423.2	6932.1	13667.7	17331.4	16719.7	15755.9	15867.2	16717.7
stearoyl ethanolamide	328.321		HMDB13078	22317.8	18925.5	18300.9	20415.6	18340.2	23858.4	21955.6	19551.8	24027.7	23812.9	24741.7	26569.2	25830	24426.4	29150.3	26835.1	29119.5	29235.9	32574.7	26632.6	34105.3	32010.3	28181.6	35763.9	15408.4	17533.7	18643.7	17807.3	20206.3	17049.8	19108.8	19095.8	20889.4	20185.8	21252.3	19684.4	22662.5	21493.6	21378.2	20215.6	19820.1	24617.8	22626.4	23758.7	25815.5	25029.2
linoleoyl ethanolamide	322.275		HMDB12252	463.796	486.27	438.228	542.519	731.905	866.473	697.164	354.981	909	695.84	940.777	1045.93	365.02	971.505	797.82	658.382	1134.73	1177.13	1321.45	444.653	1098.06	1075.92	1015.57	1064.48	0	0	0	0	0	0	0	0	0	565.24	464.246	0	312.658	597.284	533.839	0	392.351	555.713	414.151	667.864	0	547.324
myo-inositol	225.062	C00137	HMDB00211	203418	172425	164381	211351	136940	196440	177789	163108	212365	178669	203479	177734	228714	170236	178747	185481	209362	188004	182642	190733	231875	216446	205004	249557	130193	144258	193837	196514	176095	144407	175645	142837	193812	189806	173052	175206	190300	162956	161482	172888	154384	209748	204000	194652	208694	196554
inositol 1-phosphate (I1P)	259.022	C01177	HMDB00213	2191.75	0	864.386	1318.72	971.416	808.467	1353.3	982.215	2115.76	1727.63	1389.38	1302.98	3484.34	1628.83	2260.61	2896.34	4481.63	2506.25	2917.11	2050	2997.23	2626.44	773.644	492.769	0	0	0	0	0	0	0	0	0	0	0	0	0	0	0	0	0	0	0	0	0	0
choline	104.107	C00114	HMDB00097	6.13009e+06	5.16221e+06	4.8457e+06	5.14038e+06	3.88329e+06	5.41178e+06	5.09889e+06	4.27256e+06	5.32886e+06	4.95972e+06	4.47265e+06	5.07157e+06	5.23e+06	4.30656e+06	4.83981e+06	4.67844e+06	4.38583e+06	4.43345e+06	4.20032e+06	3.56933e+06	4.31131e+06	4.19756e+06	3.62692e+06	4.18067e+06	4.71287e+06	5.10282e+06	5.28848e+06	6.0049e+06	5.54066e+06	4.4453e+06	5.39318e+06	4.67553e+06	5.49265e+06	5.46017e+06	5.38101e+06	4.69161e+06	4.28273e+06	4.53237e+06	4.83129e+06	4.88849e+06	3.89648e+06	5.5868e+06	5.66007e+06	5.19062e+06	4.74988e+06	5.48913e+06
choline phosphate	184.073	C00588	HMDB01565	1.72798e+06	1.31437e+06	1.22035e+06	1.6123e+06	1.09486e+06	1.1806e+06	1.08339e+06	883192	1.22536e+06	867897	950235	883358	1.11804e+06	960990	905011	963542	1.30957e+06	1.42286e+06	1.48233e+06	1.22164e+06	1.87842e+06	2.04235e+06	1.66837e+06	1.8248e+06	394833	398819	443270	459535	464917	394001	438995	388729	422017	450809	436076	409091	440068	409521	425745	384369	348742	454352	450319	404097	438238	391755
cytidine 5'-diphosphocholine	533.106	C00307	HMDB01413	1224.18	1016.06	1099.28	1139.48	972.62	774.683	1017.97	983.277	1114.05	1016.94	995.404	1153.2	1437.92	1326.97	1295.22	1365.67	1708.4	1373.75	1424.92	1418.78	1942.84	1707.22	1384.39	1654.82	644.368	774.993	751.085	771.635	733.184	681.856	752.828	713.939	737.67	817.231	819.32	753.107	808.297	648.845	745.183	606.731	502.561	808.357	790.358	875.595	698.061	641.865
glycerophosphorylcholine (GPC)	258.11	C00670	HMDB00086	574463	441112	400039	473515	323410	445196	379082	372989	490361	391345	430275	424597	457754	365308	381515	396540	308127	374852	354801	352863	381023	467428	336620	414606	422053	449359	613328	569540	528421	459860	522704	437717	543985	573550	531888	501046	591469	492002	552054	530147	493636	629449	731035	733596	675101	628337
phosphoethanolamine	140.012	C00346	HMDB00224	10746.9	7697.34	6995.3	5514.7	5667.31	5072.63	5538.87	2905.76	7482.6	3282.62	5106.66	5123.12	11203.6	8312.38	7422.66	8289.01	10811.2	12848.8	13421.9	9385.28	30809.5	22758.7	20292	25820.6	373.959	439.988	303.949	0	333.658	308.962	415.922	0	229.215	0	208.481	0	0	278.885	0	0	0	0	200.032	0	0	0
cytidine-5'-diphosphoethanolamine	445.053	C00570	HMDB01564	1902.56	1479.3	1325.61	1651.78	1366.47	1187.13	1408.81	1194.85	1998.79	1367.24	1430.79	1709.49	2921.91	1687.39	1925.65	1957.06	3471.14	2173.35	2349.35	2599.89	5187.48	3522.08	3228.08	4012.58	746.858	693.935	809.336	1032.67	876.747	623.529	818.393	677.222	831.973	609.997	685.1	786.959	749.614	558.226	638.493	691.139	478.571	596.329	620.531	658.299	523.234	604.628
glycerophosphoethanolamine	214.049	C01233	HMDB00114	15754.3	12356.8	12568.6	14453	13234.4	14144.6	14692.6	15340.8	18614.2	15546.5	16234.3	17008.7	19963.9	15528.6	14963	15385.1	15337.6	13257.9	13292.2	16344.1	15562.3	17810.6	13493.6	17420.6	12091.7	11823	14041.3	15468.7	14574	10955.8	13604.2	11550.8	15284.2	14840.7	13762	14916	16410.6	13361.8	13356.8	13969.1	13608.9	16697.9	17383.6	17886.3	17353.2	15750.4
trimethylamine N-oxide	76.0757	C01104	HMDB00925	45010	26439.1	25091.6	27321.2	15451.6	19618.6	18955.7	14603.6	14224.2	11656.7	10794.8	12733.3	11682.1	10622.4	10290.2	10173.4	11581.5	8168.57	9060.31	5892.09	11990.7	9285.35	7684.71	9363.27	25606.2	26313.3	31417.9	34161.8	21105.5	18423.1	23678.7	19171.2	17854	16782.3	15306.4	14891.9	9993.46	11649.9	10834	10461.3	7613.49	12023.5	10671.4	11247.2	8023.04	8411.71
glycerophosphoinositol*	333.059			8600.53	6553.84	6425.56	7246.85	7186.74	6979.57	7307.01	6601.11	11544.7	8277.17	8534.38	8958.07	12435.5	8213.43	8041.73	8103.11	11356.5	8061.71	8410.65	8255.39	12914.8	11779.2	10021.3	12082.8	1579.5	1750.39	1802.86	2074.7	2079.13	1686.25	1712.91	1642.93	2033.86	1954.27	1786.4	1739.92	1774.39	1733.61	1845.51	1803.17	1740.23	1952.37	1916.25	2100.73	2113.75	1843.92
1,2-dipalmitoyl-GPC (16:0/16:0)	734.569		HMDB00564	869772	725010	615302	734851	589590	738872	649755	608105	651242	579361	621544	746714	675775	547319	734786	745357	695885	757261	773681	663804	742426	722333	630610	747067	602478	657396	651370	722829	661921	539623	572140	643829	629217	589860	651752	584856	705716	639909	656017	579315	570199	683676	594872	689565	674735	647102
1,2-dipalmitoyl-GPE (16:0/16:0)*	692.522			28879.8	22929.1	21683.8	25556.1	16988.2	22016	18310.1	17988.1	19942.6	18895.5	20250.6	22584.8	22843.3	19531	22114.5	23588.1	25081.6	23118.5	21051.3	22389.7	29052.8	25896.9	23937.3	28052.6	16385.8	18524.7	20926.9	19577.8	19915.2	19277	21518.8	18787	20527	21360.6	17600.2	19143.2	19033.8	17848.9	17499.2	14446.4	14722.7	22105.4	18930.6	18836.9	20469.3	19572.5
1-palmitoyl-2-oleoyl-GPC (16:0/18:1)	760.585			4.34266e+06	3.58916e+06	3.01737e+06	3.50469e+06	2.92518e+06	3.74522e+06	3.28608e+06	2.93248e+06	3.21012e+06	2.95532e+06	3.06902e+06	3.61395e+06	3.25998e+06	2.72048e+06	3.59745e+06	3.50086e+06	3.5573e+06	3.96265e+06	4.13236e+06	3.39877e+06	4.315e+06	4.20189e+06	3.63722e+06	4.2113e+06	2.80011e+06	3.18071e+06	3.10435e+06	3.36261e+06	3.02689e+06	2.52638e+06	2.7159e+06	2.9521e+06	2.86372e+06	2.77255e+06	3.07423e+06	2.69e+06	3.17456e+06	3.00342e+06	3.08933e+06	2.60734e+06	2.55999e+06	3.16726e+06	2.68987e+06	3.03557e+06	2.99354e+06	2.96863e+06
1-palmitoyl-2-linoleoyl-GPC (16:0/18:2)	758.569			4.25553e+06	3.4984e+06	3.07539e+06	3.5143e+06	2.83201e+06	3.65668e+06	3.27467e+06	2.87383e+06	3.0098e+06	2.84404e+06	2.87303e+06	3.46747e+06	2.9812e+06	2.56136e+06	3.11536e+06	3.20534e+06	3.17142e+06	3.18549e+06	3.35168e+06	2.82883e+06	3.17625e+06	2.96048e+06	2.78403e+06	3.17097e+06	3.45231e+06	3.6295e+06	3.53077e+06	4.00503e+06	3.38216e+06	2.89208e+06	3.20629e+06	3.32618e+06	3.42913e+06	3.1604e+06	3.42845e+06	3.1027e+06	3.52258e+06	3.16778e+06	3.24813e+06	2.91865e+06	2.81026e+06	3.25795e+06	2.87394e+06	3.5003e+06	3.0423e+06	2.99275e+06
1-stearoyl-2-arachidonoyl-GPC (18:0/20:4)	810.601			615496	453702	507092	530039	425478	474088	413982	446289	444203	480144	491647	510336	461734	478966	454176	483051	445578	449198	491675	468548	516859	511976	490492	472481	447947	469324	537140	459266	516475	487790	511940	484132	439123	471650	407442	444521	426141	387642	408697	346468	354284	532041	436953	416468	441885	366856
1-stearoyl-2-oleoyl-GPC (18:0/18:1)	788.616			1.60037e+06	1.26767e+06	1.11512e+06	1.31772e+06	1.10486e+06	1.37963e+06	1.11284e+06	1.02767e+06	1.21856e+06	1.1279e+06	1.19775e+06	1.2648e+06	1.29987e+06	1.10447e+06	1.37468e+06	1.3654e+06	1.44274e+06	1.52408e+06	1.59218e+06	1.34442e+06	1.8321e+06	1.58718e+06	1.44732e+06	1.57352e+06	850925	1.04702e+06	1.00802e+06	933035	966226	897992	956364	903028	892995	980352	973095	893016	977098	969419	978984	771086	765534	1.1038e+06	943316	954304	983021	964426
1-palmitoyl-2-arachidonoyl-GPA (16:0/20:4)*	714.507			11332.1	8412.25	7699.89	9562.22	6593.53	11170.3	6675.95	8861.44	6685.73	9234.74	9206.4	10254.2	7554.33	9328.2	6491.61	8237.98	6041.94	7881.03	5819.03	6276.79	7385.77	8273.46	5682.64	4255.79	7732.92	8588.03	10163.5	6725.86	11116.8	10420.2	10358	8405.47	8676.48	11629.9	9364.4	9120.03	9652.86	7701.9	7234.69	4022.6	8946.61	12338.3	10473.9	10348.2	11796.7	9191.31
1-stearoyl-2-linoleoyl-GPA (18:0/18:2)*	718.538		HMDB07861	16379.6	13690	10073.8	19522.5	11804.6	12606	9821.13	15219.8	12798.1	13568.3	13507.9	15531.2	12739	5676.66	13218.3	8964.61	11186.5	11301.7	10199.9	9297.55	11750.3	10406.6	9738.49	8151.58	14496.4	14449.3	9954	10510.2	15306.9	13459.5	15625.8	11431.6	13768.2	15006.4	15551.6	15974.3	14911.2	12662.9	15047.6	4912.22	15507.8	20721.9	13947	18448.8	22276.1	16878.4
1-palmitoyl-2-arachidonoyl-GPC (16:0/20:4n6)	782.569			1.25245e+06	981289	910873	1.0858e+06	807818	985322	931672	857633	766406	848729	817256	964969	797731	763777	818168	853366	805100	808120	866427	806792	802325	815895	771449	828501	951382	1.04292e+06	1.06498e+06	1.03376e+06	1.04241e+06	895803	1.0326e+06	963115	918983	839443	844089	905375	820113	844453	837047	689768	661786	891307	743569	758853	817943	666219
1-stearoyl-2-linoleoyl-GPC (18:0/18:2)*	786.601			2.10075e+06	1.79119e+06	1.55469e+06	1.82724e+06	1.43338e+06	1.84487e+06	1.59852e+06	1.59502e+06	1.68181e+06	1.52962e+06	1.61633e+06	1.84074e+06	1.67101e+06	1.41104e+06	1.69452e+06	1.68837e+06	1.68622e+06	1.70644e+06	1.78559e+06	1.60738e+06	1.81537e+06	1.74062e+06	1.59084e+06	1.81426e+06	1.54618e+06	1.74963e+06	1.75506e+06	1.82023e+06	1.80004e+06	1.50139e+06	1.6631e+06	1.5904e+06	1.68674e+06	1.66951e+06	1.67485e+06	1.65477e+06	1.71544e+06	1.63307e+06	1.63725e+06	1.39807e+06	1.38614e+06	1.81817e+06	1.55948e+06	1.64121e+06	1.76621e+06	1.61424e+06
1-linoleoyl-2-linolenoyl-GPC (18:2/18:3)*	780.554			3995.75	2661.11	3061.27	3506.46	1072.71	2103.46	2746.95	2334.26	2596.5	2379.42	1866.82	2285.14	2604.3	2619.33	2223.26	2856.43	2925.24	2881.81	3331.54	2510.18	4497.36	5630.66	3700.43	4238.72	1860.52	1676.79	2891.15	957.837	1816.79	1606.82	2106.79	1827.3	1972.84	2092.79	0	2091.54	2175.53	1463.71	1814.52	1334.09	1103.8	3337.92	1371.37	2817.51	2296.68	2108.01
1-palmitoyl-2-palmitoleoyl-GPC (16:0/16:1)*	732.554			236763	206481	190880	205576	149276	194852	176371	158177	176306	165116	166715	169781	178451	155875	180179	165852	224499	218968	223387	198570	315426	288497	248529	276854	141395	156815	169649	165034	158142	137093	158242	134570	150623	158344	151113	143151	139104	148947	156122	119246	119341	157679	136081	134568	137024	135612
1-stearoyl-2-arachidonoyl-GPI (18:0/20:4)	904.591			55425.3	49133.2	47940.9	57362.7	40527.3	57424.2	51267	46703	51582.7	49563.4	52468.8	56484.7	47144.3	41314.4	45289.8	50802.6	44110.9	42156.6	46292.8	42635.4	46651.4	48730.6	38876.7	46007.6	42585.4	50679	52723.8	52972.9	57895.6	47670.8	53825.1	45963.8	52950	54649.4	49282.2	53115.1	55994.9	45994.9	50446.5	40828.3	40807.5	58857.3	52940.8	51892.4	55712.9	47688.1
1-oleoyl-2-linoleoyl-GPC (18:1/18:2)*	784.585			204412	164528	187646	231476	170904	166688	141463	159099	177222	163768	169495	239245	143314	124191	102083	121891	180880	177227	175483	150934	238175	193151	172310	194036	169929	187903	217410	212749	181004	168753	180241	140953	202272	171563	167761	176743	184314	166720	156967	151063	153102	197491	183894	219505	189917	140229
1-palmitoyl-2-linoleoyl-GPI (16:0/18:2)	833.518			3444.15	3068.3	2562.34	0	2495.26	2973.2	3362.92	0	2758.86	2489.76	2722.91	2775.16	3053.15	1945.29	2394.59	2544.58	2225.01	2347.92	2761.62	2190.68	2477.8	2765.53	1941.42	3048.74	2641.04	2745.48	2701.25	2896.35	2991.79	2275.85	2289.83	2206.39	3175.5	2591.52	3147.25	2704.89	2879.46	2314.24	2558.19	2510.51	2167.2	2687.68	2587.42	2563.94	0	2483.71
1-palmitoyl-2-arachidonoyl-GPI (16:0/20:4)*	876.56			0	3334.8	3825.62	4753.25	3272.56	4368.15	2992.63	2889.72	3439.24	4396.05	3766.16	5395.28	3529.5	3764.65	3212.47	2623.76	2587.43	2681.54	4187.48	0	3268.47	3830.77	3100.3	3225.79	2364.54	4131.21	3307.2	3880.16	5815.58	0	5116.8	3788.22	5995.67	5363.6	4289.31	4112.7	3151.76	4985.56	4360.58	3723.59	3638.2	6263.41	5269.27	0	6023.54	3404.7
1-stearoyl-2-linoleoyl-GPI (18:0/18:2)	880.591			13158.3	9678.15	8745.4	11563.6	9357.13	16024.6	13965.1	10452.2	13018.3	14420.1	15520	10165.6	12333.8	12682.2	14373.6	10590.4	14780	19088.4	16535.8	12429.6	20935.7	28472.7	21561.2	18202.2	5093.14	8712.96	8420.37	6568.28	9481.55	8553.07	8758.44	7350.41	7920.07	11608.4	7666.46	6717.4	6600.16	7744.29	8767.85	4494.85	5427.43	10826	10326.4	6559.38	8372.08	7242.87
1-palmitoyl-2-oleoyl-GPG (16:0/18:1)	747.519			26970.4	18566.6	20690.8	25531.9	19210.4	19682.6	17477.7	19553	25332.5	20300.6	21260.7	22638.9	32629.3	20918.2	22671.7	21976.6	36221.1	28538.9	23839.4	31913.3	46982.6	33833.2	33856.4	36612.9	11057.4	11953.6	15487.3	16920.1	12603.5	12316.2	13388	12019.7	15894.4	13298.9	12411.4	13984.6	15254.2	13468	13574	12945.9	11738.4	14676.9	13578.6	13823.3	15884.1	12177.2
1-palmitoyl-2-oleoyl-GPE (16:0/18:1)	718.538		HMDB05320	710401	577905	548252	608918	498389	650894	583452	514822	643336	567996	628599	649355	693715	585755	656784	695654	824878	716350	754652	736294	977610	829580	761878	917548	410939	528558	563531	479628	499751	492806	516005	453639	486649	501087	473835	481469	488153	474510	495622	398003	390656	579892	487883	471303	508266	484079
1-palmitoyl-2-stearoyl-GPE (16:0/18:0)*	720.554			11943.4	11028.6	9297.33	10138.3	7107.65	8929.85	7769.89	7822.92	7066.16	7247.47	9660.28	7930.26	10506.3	9878.93	11183.6	10794.2	11459.7	12353.7	7663.53	10338.7	13402	11376.3	8089.1	9072.82	6051.24	5855.49	9666.51	6510.53	7981.71	9062.17	7398.01	7731.95	7997.43	8851.24	7669.45	7842.42	6890.83	6161.49	5229.19	5589.39	4954.15	8873.62	8971.72	7004.87	8397.69	7918.01
1-stearoyl-2-arachidonoyl-GPE (18:0/20:4)	768.554			420569	343056	315518	377132	281712	372195	333152	306424	332605	310949	333221	391560	363527	302656	351404	393480	403206	360077	372532	390352	462022	369930	345204	436591	276455	349011	359262	345069	342716	306170	329324	305787	325910	314738	316924	314474	329282	309312	319748	264951	245438	360019	303586	312540	345128	305625
1-stearoyl-2-oleoyl-GPE (18:0/18:1)	746.569			314119	260219	231678	268085	216185	268546	250635	229723	270632	264410	261393	274582	307445	257908	298649	296526	376581	350772	345329	360073	589059	434951	385063	460949	168209	220122	224647	192526	210378	194368	220635	181553	195083	207182	200091	194396	195931	200384	191889	154594	151010	234110	201141	182712	212854	192713
1-palmitoyl-2-arachidonoyl-GPE (16:0/20:4)*	740.522		HMDB05323	509272	427061	395458	460952	360777	448506	384902	380544	422692	390736	411562	465476	487239	380655	436540	475680	496710	430810	445164	478103	515415	429630	412771	526984	370384	437870	451149	422012	436221	377873	414661	402386	412754	401186	408650	405899	410746	382835	394538	343523	320417	470338	371559	386509	432425	397214
1-palmitoyl-2-linoleoyl-GPE (16:0/18:2)	716.522		HMDB05322	338224	280091	256651	291191	237725	297988	262191	241421	297059	271590	281056	306030	326589	265068	308247	322635	372219	325436	348744	339018	442154	342885	314221	385594	215497	260943	270873	242824	248646	232095	249507	226477	227680	241978	243120	228646	236061	232207	242583	195784	192728	261282	232595	232963	254485	241314
1-stearoyl-2-linoleoyl-GPE (18:0/18:2)*	744.554			0	104788	74810.6	89605.9	102798	100297	106258	78368.4	96793.7	79176	85472.5	129848	107136	83813.4	125313	149707	138640	116967	153008	117841	196702	148366	121674	156339	0	81568.4	72449.9	90952.6	76171.7	77453.7	72865.5	61351.9	68987.7	66689.3	87788.6	0	70027.5	87494.9	89313.3	79307.1	0	86894.9	0	68083.6	71280.2	94380.7
1-palmitoyl-2-stearoyl-GPC (16:0/18:0)	762.601			633545	498428	457679	547814	432778	509551	395082	436360	458752	440160	469160	536188	491763	416496	519889	547370	490836	499842	516102	483072	559073	461544	435049	498315	426769	487614	497679	473625	492352	457233	491833	467527	472269	500342	475555	471148	492874	468939	484138	415849	410153	573767	500527	517150	543847	471957
1,2-dioleoyl-GPE (18:1/18:1)	744.554			128404	108941	125810	144760	83394.9	126217	103305	117532	143174	123737	140335	111355	139045	114015	96959.7	99524.6	165081	135758	113964	159933	215805	181041	172762	222838	77427.4	114910	141462	96925	120468	107691	124920	115049	122186	121297	88444.3	117149	113530	87050.9	87681.7	72120.1	82514.6	131626	108928	113083	126309	86088.2
1-palmitoyl-2-oleoyl-GPI (16:0/18:1)*	835.534			9522.52	9416.57	7063.9	6370.15	7088.59	8093.62	9749.82	6332.58	7911.48	6908.75	7678.26	8103.01	8745.22	5635.47	7269.77	7631.09	7492.99	7778.78	8335.71	7499.61	8233.61	9027.13	6064.11	10624.6	8358.13	8537.16	7943.95	7891.58	8962.36	6762.81	6662.3	5503.11	8966.49	6780.79	9154.59	6639.22	7347.23	6091.28	6291.42	6854.77	6109.87	8145.64	8012.77	8000.96	6774.77	7225.25
1-palmitoyl-2-alpha-linolenoyl-GPC (16:0/18:3n3)*	756.554			153641	127012	117808	130099	102873	131645	109248	102314	120169	115752	117965	123896	120122	121737	128343	118607	160913	154604	161671	144328	195526	186665	178400	174776	81452.9	100014	103666	94214.1	105108	96805.1	102917	97403.2	99384.5	101981	102865	98462.8	94111.7	100410	98564.2	79267.2	83282.8	124762	99296.9	98196.9	107006	96665.4
1,2-dilinoleoyl-GPC (18:2/18:2)	782.569			80443.3	63366.9	62127.9	68442.7	46779.8	56917.1	44327.6	49875.7	43129.6	42553.3	48402.6	51545.7	43918.5	46362.6	41246.4	37304.5	50387.4	42171.8	45868.9	42137.2	45547.2	49326.7	51716	49488.7	55359.8	58286.8	61737.3	60328.8	57928.2	50554	54735.5	56978.1	53140.8	52765.7	47149.8	51566.2	43490.9	43308.9	48353	41781.3	37571.1	54402.4	42823.4	39203.8	43424	36010.3
1,2-dilinoleoyl-GPE (18:2/18:2)*	740.522			45511.6	20874.5	30016.2	28428.6	25654	28635.5	20479.8	27133.2	29795.6	31490.2	30951.9	23435.5	33164.6	31876.3	19686.7	33698	36760.3	30694.2	30132.1	37552.3	53967.8	38712.8	36713.2	48082.7	26218.9	29332.4	33235.2	28118.1	29070.3	27971.7	29360.6	26663.7	28586.7	30290.2	28614.2	30447.2	25364.6	25133.1	27414.9	21886	23193.4	32501.1	27086	24100.2	31469.7	24939.8
1-oleoyl-2-linoleoyl-GPE (18:1/18:2)*	742.538		HMDB05349	198276	166325	168912	181963	140028	167836	139007	148920	170477	166200	180597	179367	171990	163302	147990	156903	189258	160336	164960	180229	233431	201754	191782	216170	133500	166213	198534	156455	170222	162458	176705	128429	161917	169634	154945	160012	150023	140691	152689	130447	122195	182201	161869	145997	172804	139973
1-linoleoyl-2-arachidonoyl-GPC (18:2/20:4n6)*	806.569			13145.8	10680.7	11130.4	13946	8650.58	8214.11	8077.23	9633.43	9448.05	7890.55	8565.08	7261.41	6537.03	7765.06	7566.2	8550.69	7579.69	4991.76	6686.73	7772.62	7866.21	9637.36	5972.98	8522.06	9543.53	10664.9	14718.5	14155.5	9629.7	8544.34	10645.7	10705.2	9045.04	8957.56	7947.54	10118.1	6787.46	7852.51	7502.1	7164.42	6511.11	8872.57	8203.21	6730.66	7342.05	6615.46
1-palmitoyl-2-linoleoyl-GPA (16:0/18:2)*	690.507		HMDB07860	46113.4	39595	32289.6	45159.1	30419.4	42140.4	29437.5	37605.9	36021.8	34280.5	31187.7	42399.5	34334.5	31940	35187.6	32733.4	30284.9	33728.8	34192.8	27078.9	33003.4	35340.6	25178.8	22001.1	35026.6	36226.1	34534.6	35309.5	51024.2	35298.6	41601.4	37084.1	39051.8	39177.5	40326.8	46843.9	41067.9	43977.9	39294.3	19878.5	38804.2	47028	38430.5	40870	52501.2	40445.6
1-stearoyl-2-linoleoyl-GPS (18:0/18:2)	788.544			139145	117199	109311	138425	99778.1	123919	112943	111814	117471	115632	125337	127284	134279	122200	123864	135150	139683	136600	142609	138091	171186	154106	139964	145843	85949.4	101085	109459	104384	114299	96769.8	100240	92810.9	102204	98600.1	93611.3	102923	109048	93755.9	95527.9	81293.5	83371.1	127841	100667	99768.4	111389	98832.8
1-oleoyl-2-arachidonoyl-GPE (18:1/20:4)*	766.538			272214	222059	218822	252564	196803	236622	250234	205702	239794	221757	234921	252664	273027	208235	280554	259837	289195	228037	235056	271834	314297	251411	238373	298207	183756	228603	247244	218846	227066	207672	229212	208543	218037	221263	205791	215706	210992	196927	199146	175461	164531	253055	204535	197806	226915	193709
1-stearoyl-2-arachidonoyl-GPS (18:0/20:4)	812.544			1.59308e+06	1.317e+06	1.15089e+06	1.3559e+06	1.08174e+06	1.43387e+06	1.20786e+06	1.16316e+06	1.13029e+06	1.12684e+06	1.22221e+06	1.38041e+06	1.15821e+06	1.03068e+06	1.29485e+06	1.31008e+06	1.14537e+06	1.18641e+06	1.29664e+06	1.10878e+06	1.22992e+06	1.18434e+06	1.08931e+06	1.19529e+06	1.21912e+06	1.43371e+06	1.41668e+06	1.43359e+06	1.37541e+06	1.19835e+06	1.26773e+06	1.25629e+06	1.25601e+06	1.31341e+06	1.29854e+06	1.2531e+06	1.40073e+06	1.34444e+06	1.35196e+06	1.09441e+06	1.16727e+06	1.47615e+06	1.3086e+06	1.41268e+06	1.40527e+06	1.35479e+06
1-stearoyl-2-oleoyl-GPS (18:0/18:1)	790.559			259502	234119	197819	236870	167942	252199	225139	196757	215406	210503	231161	237658	246086	220727	256570	251087	271217	283281	299605	249185	306566	287559	254753	265063	152694	192349	186061	173176	206102	177648	181668	159901	175678	179052	194917	180886	187461	195977	203294	133369	141780	220497	176356	173981	205440	191713
1-palmitoyl-GPC (16:0)	496.34		HMDB10382	96884.2	87795.8	82979.4	87892.6	43341.1	67824.6	57239.1	47684.4	33912.2	45394.5	39273.8	37654.6	18045.3	25054.5	23040.2	18555	10405	15499.3	14765.3	11259	8555.1	15754.9	11511.9	11058.5	118665	136017	130445	130203	132448	122410	135240	123631	146300	140530	129598	127247	133525	131390	134446	110435	115624	156829	144680	137673	155074	140987
2-palmitoyl-GPC (16:0)*	496.34		HMDB61702	7857.48	4993.22	6773.24	8140.79	3441.5	4833.92	3845.09	3034.1	3527.77	3985.28	4110	3111.53	2694.97	2591.3	2259.07	1504.51	948.993	2268.15	2351.32	1021.64	1315.03	2079.07	2365.21	1534.22	7994.5	8507.58	12410.9	11685.5	11163.3	9658.92	12362.8	10177.6	9170.85	8018.06	8128.92	8868.53	8177.62	9901.81	9223.34	9634.62	8328.47	12546.5	11738.4	8742.57	10177.9	9496.16
1-stearoyl-GPC (18:0)	524.371		HMDB10384	219583	193353	185927	201333	101861	149153	128591	91070.9	88626.7	113543	95376.6	96784.5	47408.3	70128.5	62116.7	53568.4	20038.3	30966.4	29785.9	24639.7	9081.78	19005.1	14519.8	13567.1	224776	270232	275833	273062	279518	238307	270689	251679	273795	253380	266337	257276	265348	265819	266646	214587	218614	300733	273461	251195	283774	258273
1-oleoyl-GPC (18:1)	522.355		HMDB02815	24932.7	21705.4	20194	22067.3	13717.3	16528.5	13833.6	14435	13505.5	10191.3	9361.68	10776.3	5262.86	5240.81	4303.96	3884.57	2919.14	3127.38	2931.63	2681.39	2299.48	2974.86	2011.84	3452.06	27405.4	31458.8	33860.2	32640.9	32329.6	28840.4	28468.7	28933.8	33091.6	29935.4	31962.7	30560.2	33332.9	31099.4	30434.8	25660.7	26990.3	40245.6	30814.3	33040.5	35381.7	32826.3
1-linoleoyl-GPC (18:2)	520.34	C04100	HMDB10386	13154.5	11014.4	10747.4	11248.4	9555.28	11562.1	10807.5	10610	8917.72	8861.14	6956.89	9255.18	4529.15	2850.37	2707.04	3861.72	2127.67	2926.89	2494.46	3025	3207.25	2507.43	1399.39	2981.71	14358.5	19572	18359.6	17990.6	17821.9	15923.3	15637.8	14785.8	18383.2	17631.4	16858.4	14412.6	16443.4	17323	16062.2	14723.6	14689.7	18940.7	18118.2	16800	18996.4	18779.7
1-arachidonoyl-GPC (20:4n6)*	544.34	C05208	HMDB10395	2961.34	2895.44	2355.37	3238.05	2660.61	3229.72	2144.95	2783.06	1826.74	2095.32	1959.54	1305.83	1061.03	818.657	1486.76	730.817	366.095	666.92	480.335	152.147	254.647	635.23	730.433	625.846	2200.52	2014	2463.84	3677.57	2979.58	2040.04	1867.24	2546.36	2675.67	2371.95	2195.37	2067.91	2230.98	2161.32	2468.4	2309.87	1740.38	2868.34	2465.57	2342.88	1932.97	2826.41
1-palmitoyl-GPE (16:0)	454.293		HMDB11503	13250.3	10406.2	9758.73	13020	9986.17	11034.4	10234.1	11038	13707.2	11255.2	10488.3	12266.4	12596.3	10286.6	11501.7	12241.8	12680.8	10368.2	11172.8	11000.4	9636.53	10400.2	8863.16	11416.8	6534.72	7292.43	7108.18	7380.36	7595.28	7015.73	6753.73	6921.34	7034.48	7012.89	7102.16	6646.69	7314.88	7588.75	7176.26	6530.13	6413.86	8850.68	7915.17	8317.29	7586.67	6931.21
1-stearoyl-GPE (18:0)	482.324		HMDB11130	9188.63	6976.84	7451.53	8056.54	6655.5	8271.56	7805.53	6300.29	8698.16	8377.24	8767.94	8040.79	8502.35	8389.48	8833.48	7423.81	8473.21	7878.67	8358.13	6904.96	8321.29	10058.6	8353.42	9165.95	3989.46	4877.93	5411.88	4400.39	4646.66	4317.91	5193.6	4447.58	4986.23	3935.11	4533.94	4255.88	3468.96	4923.51	4577.41	3432.72	3656.04	5362.36	4243.74	3808.1	4642.57	4501.46
1-oleoyl-GPE (18:1)	480.308		HMDB11506	13470.8	8822.17	11458.6	10216.9	8876.03	11734	9885.77	10372.2	12032.7	8361.9	8852.11	9377.32	7445.18	7685.08	7656.8	5390.26	6713.42	4747.78	5371.79	4469.47	4802.1	5869	4895.9	6098.78	8951.78	7346.42	5698.99	10182.8	8196.67	6194.17	8030.19	7808.58	7580.34	8719.28	8150.89	7314.68	7949.35	8915.2	7938.06	6635.01	7207.37	9358.04	6873	8866.16	8227.48	8119.79
1-linoleoyl-GPE (18:2)*	476.278		HMDB11507	2010.97	1452.25	1702.31	1517.24	1429.67	1706.92	1469.57	1265.04	1547.29	1402.3	1387.26	1324.96	1385.51	855.58	618.706	900.573	403.207	554.657	704.465	565.787	0	467.685	457.855	0	1020.33	1463.39	1402.99	2431.48	1538.54	1371.59	1353.89	1370.18	1558.98	1270.3	1533.11	1060.63	1292.92	1609.01	1257.7	1784.42	865.377	1215.79	1288.48	1499.2	1253.55	1305.44
1-arachidonoyl-GPE (20:4n6)*	502.293		HMDB11517	28736.8	25285.8	24862.8	28288.4	18566.5	23915	22002.9	21821	23032.1	20271.2	27342.6	19573.5	15109.3	11686.8	11934.1	13608.6	12388	13911.9	18116.5	12252.6	9293.8	13155.6	24878.1	12280.4	24826.3	24287	20029.2	27178.6	22503.7	21980	25884.2	22843.5	21046.1	25324.9	23514.7	19038.1	24688.7	25512.9	21356.9	0	21632.4	21090.4	16950.3	26773.7	21447.9	19504.5
1-stearoyl-GPI (18:0)	599.32		HMDB61696	640.165	419.181	412.764	686.979	739.43	0	739.646	491.872	1021.99	485.549	627.857	689.253	2999.96	752.915	948.702	1862.33	1862.67	1113.95	1158.17	2644.54	1568.11	1456.25	1238.5	1377.95	0	0	0	590.853	0	0	0	0	517.765	0	0	0	0	0	0	756.043	0	0	0	0	0	0
1-oleoyl-GPI (18:1)*	597.305			1062.09	633.388	763.749	642.938	606.132	674.781	773.083	409.994	1260.35	1001.06	1315.75	1028.2	3010.78	893.374	1116.49	2110.57	2825.86	2415.84	2407.43	4359.76	2113.08	2453.45	2738.71	1742.15	0	0	0	0	0	0	0	0	0	0	0	0	0	0	0	0	0	0	0	0	0	0
1-arachidonoyl-GPI (20:4)*	619.289		HMDB61690	0	0	0	0	612.502	474.14	613.299	347.28	992.79	495.4	851.786	853.91	1132.98	543.058	572.414	957.991	878.607	775.758	920.85	1209.32	547.791	677.776	490.446	0	0	0	0	0	0	0	0	0	0	0	0	0	0	0	0	0	0	0	0	0	0	0
1-stearoyl-GPS (18:0)*	526.314			13003.1	11275.1	13592.8	13070.4	9091.07	11574.3	10069.3	11053.6	10615	11197.9	8995.93	11982	10663.8	9346.2	10814.5	8720.79	10506.7	9277.2	10850	8684.3	9257.92	11768	9818.97	11427.3	9917.06	10523.5	9977.78	10824.1	12102	10379.2	9703.11	9267.69	11077.4	9495.66	10964.2	10252.8	11075.6	12968.9	11903.3	8306.78	10207.8	14271.4	11032.2	11762.3	13202.6	10723
1-oleoyl-GPS (18:1)	522.284			409.786	0	497.627	0	273.949	0	0	0	728.198	0	0	548.187	1586.3	783.088	814.469	828.435	0	882.139	683.712	1357.81	0	388.472	644.07	0	0	0	0	0	0	0	0	0	0	0	0	0	0	0	0	0	0	0	0	0	0	0
1-palmitoyl-GPG (16:0)*	483.273			1401.28	1110.68	756.433	958.354	959.113	655.863	823.171	651.412	2637.43	1800.94	1905.24	2447.58	6530.79	3089.66	4561.42	5840.43	11862.1	7443.22	7278.96	10440.7	6726.71	5745.01	5027.97	6089.9	0	0	0	0	0	0	0	0	0	0	0	0	0	0	0	0	0	0	0	0	0	0
1-stearoyl-GPG (18:0)	511.304			864.072	602.451	0	653.472	894.376	0	530.586	395.518	1322.8	1261.68	1272.34	1556.51	8277.3	3565.21	4272.78	6290.63	10994	6689.02	5969.84	9397.45	7307.19	5165.01	4664.35	5790.36	0	0	0	0	0	0	0	0	0	0	0	0	0	0	0	0	0	0	0	0	0	0
1-(1-enyl-palmitoyl)-2-oleoyl-GPE (P-16:0/18:1)*	702.543			118686	106340	99362.2	114728	85233.7	112318	100386	91040.6	97020.2	95971.7	98962	107869	106662	91843.7	108577	111985	108933	100303	109778	111500	133599	100400	100761	123327	92238.8	104774	115161	102395	108904	95729.1	107868	94911.3	104012	106719	102585	105346	105240	102462	102704	84956.2	77171	111453	103403	100898	108269	105104
1-(1-enyl-palmitoyl)-2-linoleoyl-GPE (P-16:0/18:2)*	700.528			38704.9	35038.7	32211.3	35619.8	27298.3	35498.4	31863	28668.1	31853.7	31713.1	34460.7	36434.3	35421.5	31238.6	33001.3	37118.3	35349.9	33002.1	35889	36508.6	37725.8	35429.6	33079.3	37258.3	32415	33968.9	36143.1	37004.8	35578.8	32809.9	35793.7	33332.9	36445	35563.3	33846.3	32427.5	35200.9	32424.9	32521.2	28924.7	27087.9	38598.6	32623.6	33196.5	35750.8	31739.3
1-(1-enyl-palmitoyl)-2-palmitoyl-GPC (P-16:0/16:0)*	718.575			43433.1	39281.2	34114.8	43190.6	31658.4	42729.1	35789.8	37149.7	36777.3	35061.7	36060.3	40342.8	36842.3	43757.6	43054.8	38276.8	39252.7	42098.4	46255.2	40206.3	39715.6	39282.1	40608.3	40307	30978.7	40514.4	32841.1	35404.7	44058.7	31406.6	36853.3	38426.7	41003	32961.9	35664.1	40958.7	35837	37838	39033.7	29435.2	30026.7	44891.7	32050.4	38054.8	45214.4	36967.4
1-(1-enyl-palmitoyl)-2-palmitoleoyl-GPC (P-16:0/16:1)*	716.559			8238.16	6826.44	7576.56	8965.6	7432.06	9271.81	9225.27	7753.53	8949.94	8812.52	10839.9	10716.4	11197.7	10268.9	10542.2	12333.6	13230.5	13196.9	14684.9	14148	15544.5	13843.9	14545.7	15766.4	6134.75	7512.43	7169.43	5484.77	7865.62	6710.46	8322.88	6888.56	8491.94	7118.06	8609.13	8597.23	11886.9	9444.84	9056.31	9301.28	8623.82	11569.2	8995.88	10883.6	10575.3	10572.6
1-(1-enyl-palmitoyl)-2-arachidonoyl-GPE (P-16:0/20:4)*	724.528			387934	317441	293167	331985	263836	325081	288654	271700	296466	278410	297121	337119	304941	259139	298325	326971	324790	299177	320920	328841	364352	298098	279538	351165	283225	330577	351208	320659	325924	294087	322200	303525	305001	300961	311030	306496	306283	294872	303628	254724	246118	334445	291928	300963	327444	303956
1-(1-enyl-palmitoyl)-2-oleoyl-GPC (P-16:0/18:1)*	744.59			121988	109239	96371.6	111938	87785.9	127418	104927	103100	103755	103836	106229	126090	121209	129273	139285	127475	127596	155047	167391	143787	157778	156625	150191	147314	81900.9	107476	91451.8	94393.3	112160	88300.9	98899.9	100286	113610	91034.4	103461	113041	106698	110348	114432	82440.1	88066.5	130322	98531.6	109840	136978	115175
1-(1-enyl-stearoyl)-2-oleoyl-GPE (P-18:0/18:1)	730.575			160906	128264	119270	138235	102946	115107	103860	113149	117115	116847	118749	140909	136415	116184	124377	140755	142741	124918	136817	134374	155354	130119	116685	147065	111944	129496	133639	130393	130860	116002	130172	116206	122022	123284	119497	123197	129747	108304	112649	100390	95408.2	136603	115955	123930	131551	105467
1-(1-enyl-stearoyl)-2-linoleoyl-GPE (P-18:0/18:2)*	728.559			56117.2	44095.3	35527.7	40790.4	32353.2	37651.6	42217.7	33153.1	31288	36209.9	42833.2	41618	38687.8	37628.5	30232.1	34761.3	42250	29149.2	46181.3	43307.8	49609.3	39821.7	38458.4	43736.2	0	39135.2	41885.5	31775	37747.2	37840.1	36441.5	39224.2	29876.7	36215.7	29622.3	35844.4	37092.9	31550.6	34143.4	27034.7	32998.9	40218.8	38006.7	34943.6	32265.1	39298.6
1-(1-enyl-palmitoyl)-2-arachidonoyl-GPC (P-16:0/20:4)*	766.575			58355.8	51672.1	49795.5	57225.1	42544.3	56684	48351.8	48870.6	50298.1	44911.9	51224.8	52369	50304	42558	46440	47454	43691.8	46327.4	44782	44202.8	46889	48319.7	43208.5	47989.1	50875.4	48366	59005.4	65006.9	54164.1	47741.7	56283.4	46480.5	52176.5	54572	53656.6	53138.4	60315.5	50406.3	51988.7	46472.3	44285.6	58279	45393.1	53064.9	51086	49159.2
1-(1-enyl-palmitoyl)-2-linoleoyl-GPC (P-16:0/18:2)*	742.575			109993	98290.2	105560	110515	86765.7	105361	94994.7	95091.1	96864	104924	102697	112237	101424	116472	103460	103428	112457	103841	113552	103553	121933	122394	114553	114776	90531.9	105186	103822	93651.7	121240	104470	112931	101796	108875	106358	97217.5	106823	103216	100736	101255	84061.4	84655.2	138879	103695	99943.7	125037	94018.2
1-(1-enyl-stearoyl)-2-arachidonoyl-GPE (P-18:0/20:4)*	752.559		HMDB05779	889261	747800	701941	817431	616768	784171	720198	690420	719296	687998	733765	806404	752183	640903	723705	796099	806402	720453	773047	778740	871184	739464	683313	869153	651517	811163	846978	780273	791420	715258	790127	713423	782494	749887	718978	724926	747142	709001	735043	608752	587806	843127	724523	716477	767917	721340
1-(1-enyl-palmitoyl)-GPC (P-16:0)*	480.345			9607.36	9363.18	8249.49	8946.66	7343.33	6305.08	7971.62	7722.16	7958.75	8294.99	8028.21	8694.52	8520.77	7531.31	8616.89	7857.19	7749.46	6123.02	9558.29	7137.82	6036.25	0	6807.7	6890.02	8165.54	11098.4	9008.71	10213.5	9854.43	7770.02	8198.51	9316.87	10644	8411.23	9438.24	9180.37	10341	8782.6	9167.54	7995.22	7540.2	9561.14	10076.5	9371.49	11110	13048.2
1-(1-enyl-palmitoyl)-GPE (P-16:0)*	438.298			2930.23	1655.62	2002.81	2558.48	1865.01	2076.18	1824.84	0	1871.05	2019.29	2057.95	2075.56	2515.64	1724.66	1447.79	1572.72	2113.44	1873.76	1592.66	1729.97	1601.51	2171.37	1374.59	2372.68	1861.39	2116.19	1977.57	2142.81	1955.87	1869.15	2106.38	1732.73	1937.13	1864.16	1843.89	1857.39	1909.7	1838.77	1595.33	1655.88	1453.66	2082.96	1923.21	2099.41	1784.27	1961.71
1-(1-enyl-oleoyl)-GPE (P-18:1)*	462.299			900.632	769.7	719.942	746.625	586.06	871.77	914.017	755.576	711.576	805.266	745.388	695.827	636.963	547.398	605.239	595.5	589.598	635.427	600.254	552.022	559.92	716.729	531.244	523.811	738.27	722.895	901.426	789.059	822.783	758.645	778.948	634.023	759.257	787.083	899.184	798.66	729.583	750.129	660.541	567.166	683.944	798.503	845.971	765.301	734.567	729.38
1-(1-enyl-stearoyl)-GPE (P-18:0)*	466.329			4637.18	3636.55	4253.21	4044.3	3464.11	4734.12	4241.22	4902.71	5053.49	4147.66	4584.68	4300.9	4456.54	4239.08	4023.84	4366.98	4960.46	4182.75	4903.21	4446.08	5489.27	5044.09	3554.08	5474.49	3847.6	3961.87	4816.44	3690.27	4489.5	4189.93	4400.19	3830.2	4385.27	4161.23	4102.06	3629.07	4174.95	4340.35	4210.63	3570.66	3518.6	4032.76	4556.19	4487.75	4460.34	3744.6
1-(1-enyl-oleoyl)-2-oleoyl-GPE (P-18:1/18:1)*	728.559		HMDB11441	20021.1	20352.4	25569.7	28352.1	20149.7	30186.6	20118.5	21915.7	25432	23886.2	20298	23978.7	25818.5	20172.4	30219.5	33879.2	25714.6	31083.3	20349	25151.3	35029.3	24523.5	21771.7	32329.9	25259.9	27076.9	28843.7	28929.2	26324.2	20133.3	26898.7	17418.6	32505	26943.7	29545.3	26373.1	25215.8	27211	24864	21445.1	12250.9	31032.2	23844.9	23153.6	29547.5	19109.8
1-(1-enyl-oleoyl)-2-linoleoyl-GPE (P-18:1/18:2)*	726.543			16877.7	16378.7	14566.9	13183.6	11099.2	16973	14682.5	11275.5	11483.1	13490	12385.6	17013.6	13383.1	13920.5	12747.3	14095.3	12004.8	15093.9	12698.6	14413.5	14036.2	14644.1	13478.7	15955.9	12797.1	16724.1	14739.7	17432.4	15292.2	13196.5	15369.1	18373.2	12997.4	13427.6	14869.9	13661.3	11320.6	13853.3	14124.7	15245.9	14236.2	15388.8	11680	14586.5	19878.6	14538
glycerol	91.0401	C00116	HMDB00131	65087.7	42209.2	37155.2	44912.7	64557.3	67093.6	92104	77200.1	184500	109861	126520	126307	310529	191735	237118	257628	454687	349938	340731	370022	793326	533676	476435	681203	0	15911.5	11402.2	28848	0	14374.2	14769.9	18494.9	32420.1	25649.3	22401.3	15848.1	23181	19826.4	24460.6	31855.2	18966.3	27422.4	35223.3	36960.9	26889.8	36346.8
glycerol 3-phosphate	173.021	C00093	HMDB00126	326015	284558	141221	227388	192467	381521	358287	236561	287770	391286	231721	280771	133778	145865	97933.2	107183	84165.6	108087	109101	59466	175290	112210	90375.3	84526.8	164248	191328	150285	193563	238121	133903	194770	184773	210325	249106	221169	189100	309474	218075	230576	241491	226783	232673	278320	223780	216021	255216
glycerophosphoglycerol	245.043	C03274		40324.4	23168.4	17294.7	22895	18286.9	16731.9	19755.6	16143.8	24360.8	15301.1	19304.5	19975	36937.3	24904.1	22725.6	30772.8	39289.5	30920.9	30164	33036.5	18910.7	27686.3	17713.3	24414.9	3045.32	2980.06	2866.51	3667.39	3474.76	2434.64	3435.56	3636.62	3172.75	3392.11	3116.93	3363.16	4259.14	2704.86	2710.2	3214.16	2910.99	3259.11	2982.51	3352.25	3493.52	2670.43
1-oleoylglycerol (18:1)	281.249		HMDB11567	7615.64	5527.62	8327.09	6333.35	5538.58	7264.96	6352.15	0	10107.9	0	0	7589.01	0	8043.95	32433	33671.4	5084.27	8286.07	7145.14	7115.14	13470.6	11711.5	8685.26	6489.48	1983.34	0	5012.35	0	0	0	0	0	3797.27	3583.93	0	0	0	3480.47	3188.87	0	2028.67	0	0	0	0	0
diacylglycerol (16:1/18:2 [2], 16:0/18:3 [1])*	608.525			1559.55	1396.26	0	1453.31	889.176	1417.59	1022.07	697.396	0	0	0	594.62	1534.17	0	1496.48	1101.38	2304.24	2130.54	2259.44	1614.7	2604.68	975.855	0	2376.01	0	0	0	0	0	0	0	0	0	0	616.227	439.138	0	576.326	0	0	0	0	0	0	0	0
palmitoyl-arachidonoyl-glycerol (16:0/20:4) [1]*	634.541			9624.11	2711.87	5520.01	8842.24	7132.85	9467.53	5414.68	7144.51	11873.6	6666.18	8448.75	9328.18	10054.9	7253.7	5053.01	9897.32	14010.9	13446.2	11959.2	9924.76	14539.6	12601.9	11961.3	13962.3	3146.54	0	0	2981.1	1878	0	0	1914.86	0	0	0	752.789	0	0	0	0	0	0	0	0	1460.02	0
palmitoyl-arachidonoyl-glycerol (16:0/20:4) [2]*	634.541			9430.01	5953.47	7418.21	8176.18	7129.4	14076.2	9880.91	6683.76	11869.3	8535.54	9584.72	7744.47	10153.7	8774.6	13423.4	10405.2	15194.5	19583.2	20196	11612.9	20198.2	20238.1	20184.6	17733.3	1579.43	0	3827.16	2612.71	0	2380.24	2318.66	0	0	0	1360.71	0	0	1443.58	2407.36	0	0	2780.28	0	0	0	0
palmitoyl-oleoyl-glycerol (16:0/18:1) [2]*	612.556			5555.51	4869	4388.53	4508.73	3483.23	4387.34	3848.54	2243.71	4769.63	3855.84	5070.59	2913.47	5665.33	5327.9	6513.53	5126.54	13434.9	12176.3	11932.4	9916.55	18768.8	20474	17861	17321.4	0	0	0	0	0	0	0	0	0	0	0	0	0	0	0	0	0	770.047	0	0	0	0
palmitoyl-linolenoyl-glycerol (16:0/18:3) [2]*	608.525			1042.77	0	1752.39	1725.53	0	0	0	0	2064.55	2131.47	2246.1	0	2437.24	2271.91	0	957.997	4197.23	1120.97	0	3796.71	6977.08	6076.72	6323.1	6170.74	0	0	0	0	0	0	0	0	0	0	0	0	0	0	0	0	0	0	0	0	0	0
stearoyl-arachidonoyl-glycerol (18:0/20:4) [1]*	662.572			10636	6683.64	5970.57	7500.09	6216.56	6579.2	6031.33	5211.24	9981.44	6259.93	8288.85	6287.99	11187.9	8301.82	11146	10103.1	14910.3	13171.8	13881	12292.5	14424.8	14363.8	12499.7	14471.1	0	0	0	0	0	0	0	0	0	0	0	0	0	0	0	0	0	0	0	0	0	0
stearoyl-arachidonoyl-glycerol (18:0/20:4) [2]*	662.572			10727.6	6319.75	5353.37	7095.8	5798.52	6768.5	6322.23	4216.68	8247.41	6571.5	7709.72	5786.42	10236.4	7836.22	11332.7	10073.4	14733.3	14327.1	13566.9	10276.2	17962.5	17482.3	16466.3	14542.4	0	0	0	0	0	0	0	0	0	0	0	0	0	0	0	0	0	0	0	0	0	0
stearoyl-linoleoyl-glycerol (18:0/18:2) [2]*	638.572			8518.84	7178.12	8029.45	6251.61	0	7274.99	7658.37	3282.23	7007.33	7613.48	8879.5	0	8633.54	9058.51	11609.1	9970.28	14147.2	17892	16489.7	9526.81	18114.9	19390.7	19933.1	13486.1	756.84	1848.74	2942.36	713.374	0	2043.05	1879.01	0	882.626	1694.41	2699.94	0	0	0	1691.63	946.28	1035.55	2088.13	2290.53	0	0	2461.85
oleoyl-oleoyl-glycerol (18:1/18:1) [2]*	638.572			4371.91	7672.29	7171.54	5511.36	0	7235.19	4401.85	3519.43	7002.23	5669.77	7881.49	0	7689.19	9082.39	8715.49	2645.51	12479.7	17278	16357.4	12058.6	30064.8	36738.5	38029.3	23941.9	754.523	2906.08	3038.44	1267.69	0	2770.98	2695.68	0	1226.78	2419.62	2373.34	0	0	1329.47	2531.87	1100.79	688.324	2907	2765.87	0	0	2331.9
sphinganine	302.305	C00836	HMDB00269	9009.89	7174.43	6633.97	8403.57	6539.39	8439.5	7759.43	7048.54	8518.96	7326.95	9466.91	8389.21	9609.75	7625.06	11197.2	10152.3	11887.3	10694.2	12553.2	12973	12520.4	12356.5	12483.7	15089.5	4373.74	4616.69	5815.2	5148.84	5308.47	5337.26	5406.71	4961.32	6241.94	5558.86	5996.48	5941.05	5802.25	6820.34	7484.93	5372.97	5081.83	7837.32	7384.09	5648.64	7357.49	7993
sphinganine-1-phosphate	382.272		HMDB01383	3559.71	2209.16	2139.7	2529.33	2712.98	3040.31	3172.97	3482.16	3599.1	3226.04	3825.03	3893.52	4051.32	3863.93	4580.23	3992.36	4149.24	4873.43	5441.22	5024.92	4982.01	5718.51	5353.23	6273.77	2314.68	1912.03	2207.43	1848.53	3532.48	3001.14	2856.96	3029.58	3697.09	3834.43	3463.85	3925.89	4536.2	3865.26	4510.72	3053.37	3900.92	6638.24	5199.99	5419.43	6633.2	5493.4
N-palmitoyl-sphinganine (d18:0/16:0)	540.535		HMDB11760	34819.1	28221.8	25905.3	29650.6	21142.7	27002.7	24472	22576.7	26897.1	23646	26690.3	28013.9	28064.2	24484.7	31018.2	27168.1	29573.8	28934.2	27231.1	27454.2	29795.5	29473.8	26924.3	27793.8	20164.1	21892.9	26601.6	21100.6	24045.4	22958.9	25757.3	23376.2	23814	26274.8	25562.7	24615.2	23245.9	24727.8	23266	19527	19363.7	27416.9	24252.8	22841.6	27533.9	23688.3
N-palmitoyl-sphingadienine (d18:2/16:0)*	536.504			14637.1	12423.8	11512.7	13569.5	11258.5	13286.6	10509.9	10196.2	13860	11271.8	12079	11777.1	12140.8	10787.9	11226.7	10689.6	14269.2	13791.4	14210	11871	14969.7	17969.7	15164.8	15165.5	6926.24	6261.47	8039.29	7631.62	7277.63	7542.02	7906.25	6821	7853.13	7819.76	7732.21	7218.96	7577.78	6942.53	7912.17	7115.64	6607.88	8241.98	8394.21	7603.73	8502.89	7317.15
N-behenoyl-sphingadienine (d18:2/22:0)*	620.598			49632.1	39711.2	27907.5	41230.2	29757.1	42908.1	35269	38518.9	39425.4	28731.3	24382.7	41778.3	38281.1	26316.3	38323.8	34143.1	28558.1	36297.9	42200.4	21880.6	39691.1	28401.9	26100.6	20525.4	31661.4	37820	29965.3	35909	22265.1	29013.5	29978.5	35251	24658.1	27678.8	38892.8	24887.4	37417.2	37126.1	38917.5	32414.2	35683.4	33269.1	29637.4	37063.8	31184.4	37930.4
myristoyl dihydrosphingomyelin (d18:0/14:0)*	677.559			10739.7	9274.94	8983.98	9721.99	8586.79	11144	10575.9	9905.34	11034.5	10933.5	10511.7	11898.2	11221.6	12978.8	11473	11014.1	11437.5	10298.5	13333.2	11491.5	12700.4	13864.7	11159.9	11630.5	8755.27	11121.8	10423.2	8767.94	12139.7	9684.21	10402.4	10248.2	11543.8	11033.3	11179.5	10771.5	10689.4	10840.2	10647.8	8779.31	9886.04	14332.8	12334.3	11908	12507.5	11082.5
palmitoyl dihydrosphingomyelin (d18:0/16:0)*	705.591			398442	339830	309748	367800	285447	385066	329362	320036	301540	306489	303941	370775	317065	354505	390487	333264	328865	356657	405200	334298	377252	363680	320424	349098	302249	369779	332224	330896	399185	309338	329010	355416	375205	315127	348829	350492	347851	352388	367668	269136	287944	417410	320448	353726	388985	341924
behenoyl dihydrosphingomyelin (d18:0/22:0)*	789.684			36353.8	29143	26855.7	31313.8	21589.9	26597.8	22006.3	26014.2	24255.8	25792.7	26765	28940.1	27340.8	26377.4	26070.7	29121.8	27297.1	26689.6	28744.3	25457.9	29351.7	27116.2	22663.6	25096.6	23616.3	24097	31844.1	28000.5	31459.2	30888	30581.6	28262.6	29129.8	31694	26792.2	28034.1	28589.8	28028.2	25477.1	23220.1	21791.1	34690.2	27654.7	27250.5	35622.9	27678.3
palmitoyl sphingomyelin (d18:1/16:0)	703.575			4.25382e+06	3.64492e+06	3.33268e+06	3.65542e+06	3.05019e+06	3.9173e+06	3.59998e+06	3.1944e+06	3.45533e+06	3.28218e+06	3.42199e+06	3.90668e+06	3.43369e+06	3.03067e+06	3.7447e+06	3.60055e+06	3.39321e+06	3.71263e+06	3.91255e+06	3.3349e+06	3.57265e+06	3.63911e+06	3.24184e+06	3.72197e+06	3.50284e+06	3.78288e+06	3.82417e+06	4.21324e+06	3.8788e+06	3.27842e+06	3.69705e+06	3.51976e+06	3.85313e+06	3.71629e+06	3.9148e+06	3.56744e+06	4.11145e+06	4.02158e+06	4.13549e+06	3.42239e+06	3.55228e+06	4.16437e+06	3.75282e+06	4.07529e+06	4.09535e+06	4.07823e+06
stearoyl sphingomyelin (d18:1/18:0)	731.606	C00550	HMDB01348	532017	483363	411625	452719	367756	514646	437684	407689	405942	408360	420452	498624	408778	342483	484053	447129	377471	439888	460874	383900	377663	395549	348508	395723	450081	516453	530174	555295	506247	436817	458784	482192	514732	491335	519519	467100	548638	522745	525617	440195	443055	555949	495902	537676	537250	540834
behenoyl sphingomyelin (d18:1/22:0)*	787.669			1.77735e+06	1.58597e+06	1.12829e+06	1.66506e+06	1.18066e+06	1.63189e+06	1.41336e+06	1.41144e+06	1.33831e+06	1.08364e+06	1.12798e+06	1.54765e+06	1.44308e+06	1.19193e+06	1.61038e+06	1.50857e+06	1.46378e+06	1.47587e+06	1.73808e+06	1.43301e+06	1.54146e+06	1.17779e+06	999175	1.39408e+06	1.30281e+06	1.57988e+06	1.26501e+06	1.48031e+06	1.74546e+06	1.27753e+06	1.29741e+06	1.44174e+06	1.60901e+06	1.29648e+06	1.75725e+06	1.559e+06	1.55091e+06	1.56262e+06	1.52984e+06	1.14818e+06	1.20087e+06	1.3922e+06	1.19176e+06	1.53978e+06	1.78088e+06	1.7092e+06
tricosanoyl sphingomyelin (d18:1/23:0)*	801.684			197310	160284	144720	175554	122139	171611	113364	154080	132670	140498	148285	157291	149479	153662	169500	158238	151025	158101	163514	150424	162097	146899	133826	143730	130650	154333	170681	162153	180829	167289	164456	160382	168150	165100	161393	159912	160265	156520	142123	122734	123159	193775	152897	156429	191607	135765
lignoceroyl sphingomyelin (d18:1/24:0)	815.7			3.74843e+06	3.13322e+06	3.03419e+06	3.5494e+06	2.2462e+06	3.18485e+06	2.39969e+06	2753360	2.55706e+06	2.65681e+06	2.76196e+06	2.86831e+06	3.01614e+06	3.14399e+06	3.30782e+06	3.11528e+06	3.04946e+06	3.14149e+06	2.95656e+06	2.85924e+06	2.98124e+06	2.98154e+06	2.33644e+06	2.52236e+06	2.28003e+06	2.74161e+06	3.34477e+06	3.02957e+06	3.49034e+06	3.24516e+06	3.46919e+06	3.0001e+06	3.46085e+06	3.5278e+06	3.02125e+06	3.23569e+06	2.92845e+06	2.91996e+06	2.60738e+06	2.16751e+06	2.1898e+06	3.51539e+06	2.99105e+06	2.90284e+06	3.68773e+06	3.03721e+06
sphingomyelin (d18:1/14:0, d16:1/16:0)*	675.544			231612	191662	205601	216094	173219	210900	191191	193252	205333	202152	197024	225231	198192	229636	205731	199941	219952	184426	222892	200779	207842	227967	191260	215411	189264	211508	204948	206645	239130	198076	223055	211324	236575	224839	195318	223049	218874	218604	218751	181359	191673	273048	230846	223563	245068	203145
sphingomyelin (d18:2/14:0, d18:1/14:1)*	673.528			5811.36	5283.46	3777.6	4693.78	4196.7	4788.11	4342.25	4175.25	4529.86	4771.84	4088.72	4409.85	4184.47	4829.27	5011.35	4134.69	5030.56	3733.58	4921.07	4211.47	4287.13	4251.77	3593.75	4226.67	4065.11	5471.71	4623.56	5133.64	5097.48	4528.34	4447.45	4811.67	5165.32	4653.21	4849.7	4466.23	4202.74	5193.16	5059.79	3602.05	4534.46	5060.82	4666.1	4714.45	5461.92	4316.65
sphingomyelin (d18:1/15:0, d16:1/17:0)*	689.559			199227	170676	167601	181037	159099	203117	183838	182152	196854	200255	192328	228731	205031	227457	218001	207092	218444	213246	241995	218981	242584	242073	211601	238809	161132	183782	174316	171976	211775	174606	195155	190299	211723	196861	196383	201885	212733	210662	203738	173527	194235	271186	220694	216679	256248	219593
sphingomyelin (d18:2/16:0, d18:1/16:1)*	701.559			263438	221126	236565	251277	200039	252717	232624	221748	232008	239546	245543	258385	228926	258961	257148	233583	258503	214650	263873	239263	265699	249216	237244	250422	216417	244914	220028	230788	264658	237058	267604	248200	270210	240927	237455	254861	249431	240540	255476	205726	221309	335578	276570	254092	285500	244380
sphingomyelin (d18:1/17:0, d17:1/18:0, d19:1/16:0)	717.591			165388	109127	103236	106861	120199	123216	109033	94308.8	96809.5	114879	110569	160449	99748.3	125150	127614	153196	103656	118274	131852	109468	123525	129736	120503	119145	121079	120753	102411	137403	122704	107317	119533	146167	103421	115468	117393	112039	153711	117071	120318	119105	124244	146157	115355	156204	121662	122282
sphingomyelin (d18:1/18:1, d18:2/18:0)	729.591			166425	145776	137431	145848	120893	150953	141029	126765	132659	129557	134836	152501	131452	113380	140287	140118	132810	139247	147296	131523	136091	140922	130276	145104	140418	151015	153950	166573	158218	132011	147037	138287	151739	143177	153967	144955	159811	148050	157200	131396	138530	168798	149741	159391	159187	158646
sphingomyelin (d18:1/20:0, d16:1/22:0)*	759.638			348080	266739	277627	309988	240651	282581	234829	272746	256890	273759	282396	309737	257177	257803	271387	285207	244866	236275	263528	261181	280520	256890	240655	251676	270948	303598	336463	305253	332694	303103	327516	299550	299072	332249	285149	302475	310032	290111	288899	242740	244242	375888	314822	311919	324048	286140
sphingomyelin (d18:1/20:1, d18:2/20:0)*	757.622			60322.2	48900.9	42929.6	49744	42343.2	55669.1	51494.2	47051.5	45715.8	48355.5	48721.1	55881.7	44299	37691.4	50628.3	51813.3	41067.3	46312.1	51105	40952.6	40674.8	45925.9	38550.2	44479.5	51596.8	57422	59399.3	62120	58387.4	46850.6	50027.6	54968	54888.1	53676.1	58986.6	51403.7	62065.3	58683.1	60134.4	47852.8	49711.8	61267.8	52807.2	60340.7	59894.3	60109.2
sphingomyelin (d18:1/21:0, d17:1/22:0, d16:1/23:0)*	773.653			104218	61976.5	62835.8	60120.9	74859.8	68359.3	51473.5	53495	50496.6	64556.1	64855.1	95050.3	54672.2	87714.8	71802.9	87362.2	56588.7	61864.2	71107.8	58126.2	60791.8	70928.3	63073.3	49900.4	78767	72649.9	68272.1	69015.7	75899.7	65189.7	76789	113337	59303.8	71190.4	61081.2	58291.2	82328.1	64557	63610	60615.8	68450.9	86497.8	63661	80355.3	71255	64653.7
sphingomyelin (d18:1/22:1, d18:2/22:0, d16:1/24:1)*	785.653			601827	474424	451962	506656	428858	530466	433238	438703	412891	452222	467484	546174	423871	424852	491170	503174	409281	435444	488808	426830	463286	437045	410358	434359	490856	557230	538361	539361	554134	491405	523626	538696	492643	531421	512583	500247	561375	523908	527064	445169	449150	624917	510174	550347	539335	514367
sphingomyelin (d18:2/23:0, d18:1/23:1, d17:1/24:1)*	799.669			259358	225617	217450	240546	192442	254167	201809	219081	211487	225870	225658	261422	214180	308185	253496	217703	243985	226846	272979	242387	252552	244547	223790	220287	199008	262893	223603	167786	312500	227483	248916	282315	250569	239497	222697	269825	200885	240487	235102	148366	170097	308815	217342	204805	279901	226742
sphingomyelin (d18:1/24:1, d18:2/24:0)*	813.684			7.26033e+06	5.97553e+06	5.38146e+06	6.43078e+06	4.899e+06	6.29192e+06	5.66312e+06	5.69645e+06	5.71738e+06	5.51866e+06	5.42087e+06	6.4705e+06	5.70329e+06	5.81909e+06	6.1502e+06	6.14756e+06	5.78948e+06	5.52993e+06	6.34387e+06	5.57917e+06	6.17059e+06	5.8159e+06	4.92603e+06	6.0113e+06	5.54611e+06	6.38046e+06	5.89921e+06	6.19631e+06	6.99223e+06	5.89514e+06	6.37594e+06	5.9405e+06	6.26838e+06	6.07635e+06	6.3496e+06	6.13409e+06	6.42356e+06	6.25184e+06	6.32083e+06	5.03322e+06	5.23368e+06	6.8645e+06	5.72746e+06	6.37207e+06	7.03915e+06	6.18134e+06
sphingomyelin (d18:2/24:1, d18:1/24:2)*	811.669			1.69848e+06	1.36494e+06	1.19566e+06	1.36546e+06	1.1974e+06	1.50948e+06	1.23527e+06	1.16645e+06	1.11425e+06	1.21945e+06	1.23534e+06	1.55183e+06	1.14114e+06	1.15485e+06	1.41126e+06	1.42449e+06	1.11266e+06	1.27579e+06	1.41817e+06	1.13573e+06	1.24954e+06	1.19153e+06	1.09041e+06	1.17794e+06	1.37715e+06	1.58911e+06	1.40865e+06	1.53083e+06	1.505e+06	1.26235e+06	1.36911e+06	1.49998e+06	1.3479e+06	1.38304e+06	1.45031e+06	1.33127e+06	1.59706e+06	1.46235e+06	1.47721e+06	1.25524e+06	1.26528e+06	1.63212e+06	1.33992e+06	1.52567e+06	1.44655e+06	1.43033e+06
sphingosine 1-phosphate	380.256	C06124	HMDB00277	1842.5	1033.11	688.968	1059.4	556.239	0	0	0	851.623	586.146	725.236	571.906	643.226	1089.51	0	861.047	707.786	0	755.084	0	1118.27	850.025	488.412	857.152	990.326	972.532	0	836.222	912.396	594.605	694.255	748.983	684.626	0	0	688.136	430.498	0	0	0	461.648	603.5	806.996	788.551	0	0
N-palmitoyl-sphingosine (d18:1/16:0)	582.51		HMDB04949	20300.9	18569.7	15075.2	16550.8	14947.7	15798.2	18855.5	13681.7	17649	17038.7	15152.1	15705.4	17507.3	11429.2	14268	16445.6	16890.7	13477.3	15066.5	14827.8	15575.1	17233.2	13398.9	18942.8	13734	13678.1	12770.9	13929.1	17206.4	11611.2	14215.2	13103.7	16600.4	15812.6	14601.4	13705.9	15224.1	12654.6	12206.6	13000.2	12562.1	13883.5	14254.6	14181.1	14579.4	12523
N-stearoyl-sphingosine (d18:1/18:0)*	566.551		HMDB04950	98799.5	82105.5	75738.1	87604.1	60637.9	79391.9	66109.6	68334.9	72723.9	66776.9	69837.7	76754.9	74241	69244.2	80898.6	74085.2	75897.5	77740.7	79666.7	70386.7	76361	72885.3	66846.4	70868.1	66621.1	69839.5	84584.1	79527.5	77865	76582.6	83023.3	69698.8	82058.9	81217	79501.5	75104.2	73382.2	75210.8	71197.8	62934.7	60393.2	81039.7	75450.8	73475.7	81372.5	76626.8
N-stearoyl-sphingadienine (d18:2/18:0)*	564.535			14671.4	11589.2	15280.3	14080.7	8455.34	9149.39	9344.7	10767.2	13774.8	13070.8	15216.6	11397.3	13659.1	13859.6	9886.8	10674.9	13503.2	10152.7	11588.4	11976.7	14943	17117.1	16942.2	13651.8	9136.89	6252.07	14059.7	8940.82	12301.1	12438.8	13857.8	8444.96	11241.9	14033.1	6082.48	12330.8	9904.19	7340.57	7693.38	8393.5	7170.38	13438.1	14400.3	9944.63	12324.1	6827.27
glycosyl-N-palmitoyl-sphingosine (d18:1/16:0)	700.572			20366.6	18117.2	15909.7	19343.7	13347	18211	13592.9	14827.8	15451	14540.2	14390.6	16944.1	15984.2	15915.9	17407.6	15937	14253.9	16070.9	18072.9	13793.1	16541.9	14939.4	15276.5	15149.8	16227.4	16927.9	17203.2	19541.7	18408.2	16557.8	15316.2	14437.5	17517.7	15112	15998.5	16553.4	17366.7	16083	15120.8	13682.4	13599.7	18317.4	14197.1	17129.2	17497.8	14293.2
glycosyl-N-stearoyl-sphingosine (d18:1/18:0)	728.604			1904.51	0	0	4228.57	2108.09	3265.42	0	2583.94	2871.01	0	0	3508.27	4208.61	0	2441.51	2794.81	2415.31	3507.96	3096.65	3942.56	0	2758.72	0	4061.13	0	2793.17	0	3561.78	4269.44	2560.6	3639.11	2930.54	3111.49	4725.91	2401.62	0	2909.2	0	0	2429.17	0	4198.28	0	0	4334.17	3936.76
lactosyl-N-palmitoyl-sphingosine (d18:1/16:0)	862.625			44240.6	33901.1	30248.7	37208.4	26359.2	34037	27066.5	26394.9	36303.1	26230.7	30051.2	31139.4	30584.7	23296	30025.9	34101.5	31728.5	30333.8	32234	27632	28537.3	31636.8	29879.6	32607.5	22713.4	26901.7	28096	25725.6	28923.7	24706.7	24201.9	25421	27588.7	29835.8	27001.3	25673	26969	26942	24753.6	21188.6	21283.7	30160.1	26140	25207.2	27390.1	25759.6
lactosyl-N-nervonoyl-sphingosine (d18:1/24:1)*	972.735			10873.3	8409.89	5170.44	10240.5	6122.1	7022.96	4630.51	4132.16	8975.77	4941.21	7311.47	4950.65	7489.43	3902.78	4523.11	7115.96	7283.85	5624.68	5902.64	5112.16	6905.61	7592.64	5984.91	6502.03	1874.12	1971.69	2674.23	2347.09	2968.89	2301.31	2422.47	2235.52	2362.51	2024.26	1109.57	1700.28	2113.47	711.927	1149.43	1761.22	1459.09	1872.96	1337.22	1740.44	2137.52	1102.49
sphingomyelin (d18:2/23:1)*	797.653			29079.3	18636.6	21268.6	23543.7	20576.5	18893.2	22079	20112.9	19251.1	22568.6	19834.4	29361.3	20505.6	27756.2	24478.8	26075	18336.7	22524.5	26003.3	23153	22943.5	25469.7	22481.7	22733.5	20101.8	20907.3	23369.9	24355	26177.5	22971	21202.7	26023.1	21146.1	20040.9	21617.4	22620.1	25858.5	21672.4	19718.6	19612.7	18331.4	29751.2	21385.6	24097.9	23403.9	20837.6
sphingomyelin (d18:2/21:0, d16:2/23:0)*	771.637			7580.86	6092.34	6740.9	6400.15	5745.97	5377.52	5307.29	5085.46	4973.67	7010.48	6681.73	7271.6	5344.29	9002.67	5773.59	6684.14	6816.35	4973.17	6753.35	6740.99	6646.39	6994.85	5723.13	7467.34	5621.9	6133.44	6889.33	6683.85	6908.83	6788.43	7965	6947.48	5352.71	6781.27	4961.12	5434.69	6417.19	4994.23	5834.58	5086.77	4924.68	9874.64	7152.94	6633.91	6758.48	5395.86
sphingomyelin (d18:2/24:2)*	809.653			24712.1	54680.6	30521.5	23156.9	27352.6	33766.1	47297.4	33864	19903.3	32502.8	29714.9	39384.9	19273.9	45839.7	53418.9	35133.3	20806.9	28349.8	31956.9	19395	19647.8	29764.5	28156.7	20797.8	34889.8	60316.8	35970.3	41837.4	25261.4	32100.6	40094.9	38181	37858.5	33824.9	34643.5	38117.6	40036.9	58474.7	60965.6	32808.2	33104.7	42038.9	54069.2	38798.9	28851.3	58388.3
sphingomyelin (d18:1/25:0, d19:0/24:1, d20:1/23:0, d19:1/24:0)*	829.716			47383.5	43073.6	32869.2	39254.6	26117	38509.3	26813.9	32118.7	27924.4	30602.1	34519.3	34528.9	31540.2	35595.5	34376.3	38923.5	31541.9	34427.1	31322.9	34161.3	34360.6	30446.2	27771.9	25442.5	27207.2	29099.4	44213.4	36625.7	37813.4	39315.4	40294.7	36640.5	38327.3	39136.4	31255.5	35395.7	37373.5	34323.1	25323.3	28008.4	27073	43264.2	33749.1	34717.8	40517.2	32959.1
sphingomyelin (d18:1/22:2, d18:2/22:1, d16:1/24:2)*	783.637			30367.6	28055.3	24011	27724.7	23106.4	29484.7	26824.3	26308.7	24357.9	25022.9	24809.8	29071.9	24611.2	24144.2	29507.8	27476.5	24303.8	26619	30178.7	25611.5	25380.1	24183.9	23256.5	24937.2	26911.8	32906.8	30876.3	30416.2	30290.4	24487	28034.8	28960.3	28545.8	27478.7	31294.7	27642.7	32531.1	30838.7	30757.7	25900	24054.6	32212.5	26866.8	31987.8	31145.4	31402.4
sphingomyelin (d18:0/20:0, d16:0/22:0)*	761.653			8832.4	6554.6	7652.6	7584.7	6256.08	7252.37	0	6054.65	5983.9	5321.94	6578.34	7538.74	7042.64	9797.17	8021.66	7249.24	6788.27	7108.65	7053.93	6842.53	8865.7	6898.35	5241.75	6877.42	5313.3	6673.35	5453.03	6025.9	8261.24	5801.56	7846.96	7885.99	6879.69	7449.85	5743.84	6257.05	7092.91	6835.56	7599.33	5107.26	4791.46	6607.54	4669.46	6578.57	7954.9	5938.89
sphingomyelin (d18:0/18:0, d19:0/17:0)*	733.622			94950.8	71800.2	73441.5	80687.1	66674.3	80210.5	64564.4	68197	74482.1	72382.4	73861.9	86658.3	72058.1	87286.4	79978.2	79452.9	79673.8	77730	86304	76862.3	83981.6	81587.2	74067.9	83134.1	64754.2	75981.5	68894	71303.3	83841.4	72972.2	78832.6	80301.5	75951.3	72049.1	67442.4	77311.3	73678.7	69328.6	73249.3	57774.5	61685.7	92818.1	67511.6	73981.6	79000.6	67679.3
sphingomyelin (d17:2/16:0, d18:2/15:0)*	687.544			3916.21	3158.83	2813.63	3031.94	2991.47	4381.96	2921.34	3391.5	4023.96	4685.45	3809.99	4393.96	4359.11	4267.93	4659.36	3886.01	3926.82	3669.13	5188.21	4520.12	3918.27	5566.23	3893.86	4712.79	3794.6	3039.14	4527.77	3605.81	4619.5	4164.55	4396.96	3914.24	4098.6	4364.89	3538.06	4270.33	4727.07	4116.46	5979.81	3702.15	3751.9	7550.67	4302.12	4093.63	4963.43	3785.48
sphingomyelin (d18:2/18:1)*	727.575			4592.06	3558.59	4352.66	4684.79	2852.06	4020.67	3323.24	4385.7	3747.26	3134.86	4204.53	4267.24	4162.72	5070.5	3710.51	3435.66	2746.06	3020.01	4722.61	4469.01	5549.06	4919.49	4189.47	3533.55	3509.1	0	4305.82	3721.91	4574.08	4169.63	3347.27	4543.17	3780.68	4766.08	4083.49	4885.2	3044.25	3141.23	2528.32	2645.6	2069.22	6674.1	4181.74	3939.28	4211.82	3306.73
sphingomyelin (d18:1/19:0, d19:1/18:0)*	745.622			28003.2	17974	20660.7	18637	18140.5	18815.3	15522	16912.5	16900.9	21501.3	21731.7	24729.5	21535.3	29957.9	20468.8	22927.8	20159.4	17438.7	18951.3	19765.5	23668.2	23002.3	20194.4	12049.7	19041.9	20577.8	22046.4	22393.8	21829.9	23798.7	23694.7	22226.1	23086	22955.7	16376.2	11728.5	19988.2	16998.1	18950	17513.5	18206.9	28866	22331	20455.4	21749.4	15656.5
N-stearoyl-sphinganine (d18:0/18:0)*	568.566			39300.7	30676.5	30796.5	35069.1	22455	30065.5	20803.1	25977.2	25982.6	25147.9	28522	29010	31313	25856.8	34946.4	32052.8	32415.5	33538.4	26450.5	30746.8	31821.6	32663	26105.5	26799.1	24203.3	23572.8	32298.2	29854	33419.3	30232.2	35014.6	31145.4	36049.3	36248.5	32432.1	31256	31252.2	29926.8	27345.4	23879.7	23279.2	34269.4	32756.9	30245.9	35547.2	34830.1
N-tetracosadienoyl-sphingosine (d18:1/24:2)*	646.613			479241	395665	369070	417121	310334	420864	363218	369602	360292	350987	359282	405340	364660	348142	397479	397267	388223	385126	402292	376592	411099	371172	350787	387975	345367	394991	415801	402273	456091	374757	423928	385826	422969	418235	419016	376667	398828	392812	396103	341981	328269	443765	383396	393928	440610	405794
3-hydroxy-3-methylglutarate	161.046	C03761	HMDB00355	8140	6549.06	8594.8	4151.35	5460.3	0	7809.12	1886.3	5159.26	4115.46	0	2606.65	0	0	2670.95	0	0	3488.33	0	0	0	2814.22	0	1864.51	3903.73	6631.59	0	5739.35	1719.05	4759.54	6034.45	0	4498.68	0	8997.6	9455.19	9388.65	4997.55	5764.66	8032.99	0	0	0	6897.21	1141.95	36691.2
cholesterol	369.352	C00187	HMDB00067	2.12342e+06	1.73623e+06	1.61335e+06	1.79474e+06	1.52445e+06	1.94858e+06	1.61265e+06	1.49882e+06	1.76555e+06	1.59657e+06	1.57082e+06	1.85935e+06	1.6887e+06	1.70198e+06	1.9779e+06	1.6008e+06	1.68154e+06	1.72288e+06	1.66324e+06	1.4605e+06	1.6631e+06	1.71384e+06	1.49957e+06	1.62569e+06	1.77707e+06	1.88373e+06	1.87954e+06	1.76819e+06	1.88128e+06	1.61846e+06	1.87791e+06	1.9228e+06	1.79809e+06	1.75859e+06	1.83626e+06	1.82079e+06	1.9108e+06	1.71288e+06	1.86334e+06	1.52007e+06	1.51852e+06	1.83776e+06	1.91524e+06	1.87579e+06	1.90859e+06	1.8195e+06
4-cholesten-3-one	385.346	C00599	HMDB00921	7666.64	5618.67	6150.53	8127.23	4030.04	7398.76	7584.87	6152.25	7744	5696.58	5438.42	6745.92	7863.87	7709	7689.58	6934.31	8769.44	6945.42	7293.76	7316.01	9598.17	7657.36	7443.31	8551.98	5900.95	6626.66	6360.61	6065.66	8188.2	5940.51	6925.41	5459.75	7695.48	7732.4	6063.74	8059.02	7746.76	7170.96	8369.59	5981.59	6293.84	8201.14	6570.26	7572.82	9830.91	8120.05
beta-sitosterol	397.383	C01753	HMDB00852	857.639	799.171	486.45	944.202	359.185	853.109	819.941	612.196	578.695	519.934	518.464	1094.54	1001.69	905.001	947.79	834.604	560.642	684.799	557.672	995.398	492.091	951.647	507.807	1097.95	739.154	1094.57	519.574	864.686	1011.96	693.663	1051.58	767.363	1026.42	833.204	580.707	731.958	661.191	860.796	800.472	0	0	563.753	791.656	480.501	785.732	817.868
campesterol	383.367	C01789	HMDB02869	0	1687.93	2191.98	1296.54	1579.04	1334.17	2173.25	1590.34	1542.55	1671.73	1815.49	2220.45	2355.56	2235.16	2531.33	1796.89	1732.6	1785.37	2123.75	2446.18	1367.09	1941.56	2153.4	1807.34	2246.83	1318.02	2216.43	0	2643.67	2115.11	2503.27	1899.38	1851.56	2354.03	1968.32	2102.16	0	915.532	1925.32	1750.86	0	2260.82	2533.19	3039.24	2425.29	1775.23
7-hydroxycholesterol (alpha or beta)	367.336			14532.6	9690.38	9399.88	9547.78	9172.36	12463.3	12970.8	10371.1	11853.9	11754.9	9616.63	11881.4	13050.3	14369.1	13397.8	12139.9	13180.5	13022.1	13571.5	10192.3	13210.2	15819.8	12318.3	12023	9357.72	10050.5	9127.27	11279.7	12111.9	8940.22	9850.38	10182.8	10438.5	10753.4	10112.3	8862.15	12475.8	10595.1	11610.2	10570.3	10128.5	13382.6	12297.5	12390.2	13693.9	13853.9
cholate	407.28	C00695	HMDB00619	3555.03	3060.47	2685.61	3868.54	2135.96	3117.65	2553.65	2194	3247.14	2383.39	2848.98	2353.46	3105.42	2315.2	2495.66	3113.03	3447.06	3224.3	3043.34	3340.37	5189.74	3968.77	3699.36	4944.01	2657.97	2955.3	3348.12	4317.08	3093.23	2639.86	3125.86	2352.04	2814.66	2573.95	2568.05	2647.69	2702.25	2061.18	2064.64	2635.41	2080.17	2630.33	2583.79	2495.58	2512.49	2704.4
glycocholate	464.302	C01921	HMDB00138	1078.07	910.251	772.742	1061.6	681.385	848.755	882.125	556.949	1032.72	722.956	917.262	615.015	917.627	619.579	740.067	775.082	884.291	908.365	712.168	892.88	821.062	893.984	874.592	1405.95	714.752	696.737	966.11	1137.88	858.286	676.133	933.093	669.967	989.804	833.46	579.349	688.171	651.727	687.406	577.002	799.249	480.396	615.999	685.762	803.633	758.828	858.291
chenodeoxycholate	391.285	C02528	HMDB00518	165.052	76.8385	21.2444	114.92	19.2503	121.363	0	84.6373	71.4047	68.7749	0	30.1032	0	130.398	61.0976	77.0986	90.3774	35.359	95.8121	99.4875	88.3724	87.6645	77.1969	58.2528	0	60.8356	69.2302	79.8128	54.2412	69.2351	121.181	0	84.827	0	0	53.2426	80.7333	82.8668	89.0828	31.1445	0	106.967	26.9205	0	0	82.2833
glycochenodeoxycholate	448.307	C05466	HMDB00637	223.404	109.032	92.2731	173.121	59.4545	0	33.4168	147.073	115.597	50.4575	95.4309	0	374.694	132.648	75.8578	188.385	236.1	120.926	122.83	68.5134	304.177	88.8739	116.614	223.88	76.1965	141.654	150.546	202.049	176.781	0	129.403	98.5899	0	98.1241	0	94.3749	204.014	117.473	63.2376	186.989	84.6214	190.721	0	144.766	0	104.981
deoxycholate	391.285	C04483	HMDB00626	832.469	779.011	638.237	769.939	395.427	547.963	1058.28	831.665	895.197	651.656	967.529	670.333	964.299	560.382	611.578	727.477	921.561	606.067	706.483	709.281	1103.2	1110.17	972.938	1091.78	0	978.074	1001.37	1358.55	531.23	582.562	744.341	733.909	945.313	678.244	961.229	498.312	779.208	623.006	665.936	709.114	578.234	720.222	623.113	686.373	761.471	625.121
glycodeoxycholate	448.307	C05464	HMDB00631	787.905	670	498.005	919.214	332.721	0	767.008	493.174	1001.11	427.754	841.048	0	878.025	552.096	353.701	543.181	817.131	634.674	501.087	753.837	949.655	1009.53	709.369	1118.18	379.687	680.324	858.477	860.735	777.437	0	592.125	569.763	0	579.262	0	558.15	581.843	430.916	265.141	855.688	414.051	674.148	0	586.375	450.552	395.57
ceramide (d16:1/24:1, d18:1/22:1)*	620.598			28399.8	25851.2	26882.8	33546.2	21996.8	26396	24806	27259.3	27198.4	27372.4	28755	24411.8	29274.1	27293.1	29220.6	24701.6	26840.8	27927.3	28065.4	29693.4	33093.1	29316.4	24484.3	30713.8	18882.2	27281.4	29435.2	27054.5	34119.1	28843.1	30088.2	24569.4	32702.8	32354.3	29450.5	30367.2	26789.9	26651.7	28309.5	19878	15394.1	34326.9	27754	26774.4	32101.8	27591.6
ceramide (d18:1/14:0, d16:1/16:0)*	510.488			11844.1	8412.82	8070.17	10494.7	6885.51	9086.62	7585.5	6926.34	10085.1	7802.84	8063.32	8437.69	8884.62	7076.63	7549.15	8218.8	9712.11	8191.99	9497.84	8550.46	9374.57	11558.4	10066.8	10387.9	5283.81	5084.13	6040.2	6004.67	6019.18	5545.39	6425.95	5307.76	6516.82	6034.18	6137.63	6572.75	6359.49	4967.95	5256.96	5701.45	6221.33	7021.93	6372.66	6512.34	7342.21	6371.14
ceramide (d18:1/17:0, d17:1/18:0)*	552.535			7981.9	6144.68	6405.25	6814.2	5038.92	6361.02	5747.07	5153.95	6273.62	5888.78	6373.98	5959.81	6451.12	5871.11	6510.67	5520.33	5942.8	6302.81	6582.47	5669.61	6532.99	6960.72	5600.41	6159.2	4940.72	5932.37	5896.76	5169.72	5890.53	5380.97	6602.54	5387.3	5571.84	5665.02	6258.31	5538.91	5078.1	5533.24	5426.92	4030	4329.49	6243.72	5450.97	5808.11	6432.99	6135.25
ceramide (d18:1/20:0, d16:1/22:0, d20:1/18:0)*	594.582			44182.6	35370.3	33918.2	36209.9	25607.6	33558.8	27442.8	28870.4	27110.7	24576	24439.5	28057.1	32521.4	29449.2	35199.2	34208.9	33430.5	35384.3	33482.6	29589.9	29762.2	24560.9	21349.4	25902.1	27360.7	27781.6	33533.8	29472.3	33462	30368.3	36030.2	35127.3	36653.1	38706.1	35194	34418.7	32547.5	32650.3	27298.2	22578.8	20980.9	29721.9	27875.4	34000.2	39448.2	32054
palmitoylcholine	342.337			5616.06	3464.9	3515.14	4239.78	4375.68	4578.15	4673.96	4914.95	5141.47	4423.8	5730.69	5564.69	4619.96	5033.7	5860.64	4890.77	5101.26	5227.97	5383.51	5283.39	4186.91	4530.45	4418.85	5179.98	4910.86	5443.07	5333.17	6224.6	7398.3	5472.69	5333.08	6335.1	6911.51	5910.98	6290.54	7338.63	7162.13	6362.1	7294.22	6624.87	5899.5	7887.24	6872.23	8274.91	8351.01	7692.56
oleoylcholine	368.352			8077.48	5947.86	5797.77	6785.45	5981.1	7049.73	6338.52	6325.6	7833.54	7864.6	6525.72	7877.26	8094.77	8485.3	8070.22	7398	7852	7115.56	7985.36	7742.42	6814.87	7040.35	6668.95	6994.35	8265.47	8346.81	7904.19	8883.04	9847.01	9251.9	8941.44	8910.35	10450.6	9258.14	8394.95	9591.17	10117	9925.62	9840.33	8869.26	8402.89	10278.6	9764.14	10946.3	10138.5	8746.6
stearoylcholine*	370.368			3212.47	1357.52	2963.62	2860.35	2486.91	3142.08	2054.75	3057.22	3562.67	3391.89	3836.29	3717.07	3813.88	4117.29	4094.21	3724.97	3980.08	3676.93	4140.79	4414.27	3834.66	3785.31	4057.47	4187.28	3275.76	0	3257.26	3116.63	4287.36	3810.91	3577.33	3353.59	4847.92	3881.28	3917.91	3906.77	4234.95	4252.37	4801.67	4226	4233.25	5398.73	5445.13	5239.06	5722.13	4814.58
AICA ribonucleotide	339.07	C04677	HMDB01517	2382.59	2943.84	2338.51	2088.68	554.807	1231.73	1872.48	601.295	756.552	1110.5	0	476.077	750.868	522.267	0	0	890.579	0	853.548	360.096	1100.13	370.043	831.355	0	660.267	837.8	821.774	983.734	868.856	508.188	633.248	473.639	0	741.423	0	0	0	0	0	537.581	0	461.075	629.729	0	0	0
inosine 5'-monophosphate (IMP)	349.054	C00130	HMDB00175	416228	431079	369640	251093	110269	198153	323551	61426.2	236836	232405	124755	79389	156120	168372	77754.2	131418	73767.8	134264	84069.8	95503.2	236975	93488.9	135598	100093	77754.1	98098.5	136082	75657.3	159447	76071.6	81546.4	61260.6	71960.7	118925	66708.1	55811.7	56159.8	44494	44857.1	86040.9	32760.2	48611.3	98436.6	45220.7	40486.6	45992.2
inosine	267.073	C00294	HMDB00195	17303.1	16806	16986.6	13122.6	12699.3	16656.3	17361.4	13463.6	13138.4	18650.7	16380	16802.4	10778.6	14448.1	13241.2	11046.3	12025.9	13807.1	14650.4	9900.37	18158.3	14664	16999.3	14325.9	6603.86	8540.79	9167.39	8204.84	11539.5	10977.1	10373.9	9602.93	10249	11669.1	12323.5	11454.3	12390.9	11558.8	12168.9	10970	10651.7	12591.1	12793.8	12292.3	13213.8	12092.3
hypoxanthine	135.031	C00262	HMDB00157	317068	283486	279764	302986	204110	256650	253555	232183	252404	233900	259915	234493	254018	217116	219973	225577	235373	222342	223672	219806	235547	239967	213213	264919	205452	232034	264794	264151	253295	213063	246235	218563	241857	236568	226336	212189	222651	208529	217305	196864	185132	248687	238652	220699	234294	224523
xanthine	151.026	C00385	HMDB00292	372.991	0	373.798	402.262	408.934	321.959	0	504.67	1136.28	816.673	1013.14	820.129	1616.15	1257.25	1232.75	1240.16	2109.12	1153.94	1553.05	1527.83	3226.45	1989.04	2866.25	2579.71	0	0	255.991	0	0	0	0	116.388	0	288.593	0	254.435	0	0	0	163.518	0	225.733	233.278	192.126	315.655	443.08
adenosine 5'-diphosphate (ADP)	426.022	C00008	HMDB01341	34999.7	28384.8	32689.7	47738.2	31521.1	31055.7	30447	34970.2	47288.9	40618.7	38815.3	41073	41262.2	28733.1	32758.1	35429.1	28066.7	29037.4	26214	32045.6	5218.26	38406.1	27411.8	18235.5	34257.2	32707.4	46168.5	42073.6	45813.6	36779.9	41706.5	30357.7	57054	40618.1	34373.4	43783.2	41547.2	37408.8	38537	43513.4	33689.9	45135.5	52098.4	41852.7	56717.9	36563.3
adenosine 5'-monophosphate (AMP)	348.07	C00020	HMDB00045	2.82553e+06	2.18863e+06	2.2796e+06	2.7713e+06	2.1655e+06	2.91833e+06	2.69335e+06	2.73499e+06	3.60346e+06	3.03664e+06	2.68328e+06	3.32357e+06	2.72943e+06	3.0038e+06	3.78075e+06	3.09869e+06	800039	3.01489e+06	2.72876e+06	581464	33217.8	1.75987e+06	1.00764e+06	319093	2.62906e+06	3.19861e+06	3.62101e+06	3.48811e+06	3.69811e+06	2.77039e+06	3.03841e+06	2.76027e+06	3.87321e+06	4.08431e+06	3.7001e+06	3.32436e+06	3.1689e+06	3.40802e+06	3.52326e+06	3.368e+06	2.81007e+06	3.79009e+06	4.27988e+06	3.35468e+06	3.09988e+06	3.93477e+06
adenylosuccinate	230.53	C03794	HMDB00536	1304.43	1009.3	1422.88	1749.95	2586.95	2231.98	2670.71	2261.08	6380.43	4100.05	3663.47	5015.34	4385.23	5400.4	4894.07	3548.7	672.589	4377.28	5601.07	1449.17	0	3310.66	1493.36	399.217	1288.66	1501.24	1472.53	1341.68	1629.64	1247.19	870.975	446.361	897.862	1136.43	1679.96	1596.63	1742.38	1266	1995.14	2021.98	1984.44	2631.79	2632.17	2259.12	2024.31	2075.29
adenosine	268.104	C00212	HMDB00050	27173.3	22645.5	24583.2	26162.3	15927.4	21431.8	21016.8	18883.3	29029.7	27474.1	25512.9	23793.6	20440.4	25864.8	35643.2	24920	13593.5	28906.4	22451	10222	7240.7	22952.4	18394	6792.08	14747.6	19340.1	23024.8	15052.2	22534.3	19204	23565.1	18028.6	21045.8	28607.6	24213.3	24879	14226	23994.8	19689.6	11009.3	14089.9	24171	25825.2	18030.5	26122.9	22908.6
adenine	136.062	C00147	HMDB00034	138661	125837	130068	138843	113929	128598	122501	125560	138820	142851	139490	163268	121488	138564	147297	133770	109400	155695	171525	99121.9	70895.1	159348	111242	94914.1	115755	130375	132653	113250	133523	137240	146539	120046	125765	172753	170086	163650	146999	150808	157224	102956	137150	187829	188717	156719	148093	166139
2'-deoxyadenosine 5'-monophosphate	330.061	C00360	HMDB00905	3004.12	2351.76	2374.57	2649.08	1923.35	2579.81	2255.53	2483.76	3003.61	2316.36	2414.76	2588.98	2084.36	2153.07	3348.56	2582	1113.66	3692.19	3281.36	760.92	0	2061.75	1350.23	0	2332.11	2830.27	3462.4	3060.33	2890.66	2599.22	2798.19	2246.23	3394.67	3183.95	2984.99	2722.93	2311.53	2696.51	2879.8	2151.11	2089.77	3144.58	3241.25	2353.22	2620.96	3102.74
guanosine 5'- monophosphate (5'-GMP)	364.065	C00144	HMDB01397	51459.4	40666.5	38064.6	47511.1	33563.4	45338.3	60965.4	43519.9	73158.9	60001.3	47866.4	48944.1	51223.6	61281.4	56614.1	54628.1	17001.6	54348.5	45693.4	7630.75	472.479	30814.2	22970	4432.19	19451.2	23144.7	19401	24131	33007.1	18502.5	19637.1	17517.1	19371.6	28128.6	21143.3	19751.3	16084.7	15138.1	16624.1	22306.8	12450.1	22122.8	27535.5	14407.3	10004.1	17632.3
guanosine	284.099	C00387	HMDB00133	2400.63	1563.09	1602.92	918.405	1670.36	1983.7	2411.94	2163.25	4466.87	6018.78	2934.1	2727.2	1642.52	2958.78	1299.25	944.87	959.291	2256.94	1658.85	746.042	1513.32	2726.19	2105.72	1178.57	0	0	0	0	0	0	0	0	0	0	0	0	0	0	0	0	0	0	0	0	0	0
guanine	152.057	C00242	HMDB00132	203292	138492	138147	119470	159164	167758	187804	89081	198356	193064	159544	173179	118685	128037	131009	110822	109859	142072	133731	78698.7	134735	202341	122972	119118	25759.2	40034.2	33172.6	28994.2	34249.7	32665.7	45318.1	34349.6	26762.2	40452	37171.4	28493.5	26593.1	35439.1	30096.3	20847.6	20021.1	37446.2	36780.4	23299.2	23940.6	31778.2
7-methylguanine	166.072	C02242	HMDB00897	1550.82	0	0	848.805	1125.38	655.109	2713.09	1351.15	2601.19	0	1708.37	2368.93	3051.16	2990.19	3574.57	3100.14	6538.6	5059.02	3736.54	5036.87	11635.9	7310.45	8396.89	8000.49	0	0	0	0	0	0	0	0	689.629	0	0	0	0	0	0	0	0	0	0	0	0	0
N-carbamoylaspartate	175.036	C00438	HMDB00828	306146	168557	180034	193967	187834	173476	185493	181790	257292	210928	231024	263707	592090	449856	475406	517557	524485	432390	402236	410071	190034	216075	170187	217144	184697	181469	192541	215360	219654	172196	199862	185560	210096	207095	198091	199187	193795	178806	177886	170005	146244	189037	175501	183877	165175	150875
dihydroorotate	157.025	C00337	HMDB03349	19294.4	10324.9	12573.7	10721.9	10589.4	9970.3	11379.2	10301.2	14152.2	11698	12102.2	14833.2	33366.2	29273.6	39231.1	34402.1	35155.7	32480.1	30831.6	29959.5	9458.78	11288.5	10350.2	12700.2	10184.2	12198.3	12076.4	13461	11578.7	10599.3	13189.6	11511.7	13765.1	13551.1	12338.5	11062.5	11379.2	9701.03	10191.5	8748.19	7977.63	10409.8	10376.7	9494.64	9092.8	9145.41
orotate	155.01	C00295	HMDB00226	73631.6	34890.9	44348.8	42865.4	56120.3	41245.4	41846	46904.7	115446	99225.8	96099.4	116198	430801	276352	283158	290378	337630	294090	240853	255249	81246.1	137466	101176	100350	6053.39	7718.73	7522.43	7035.53	7784.28	8730.44	9572.53	8152.82	8671.1	9383.26	8225.93	7878.34	7382.85	8126.73	8983.78	6476.32	5631.53	8975.39	7905.92	7153.93	6914.88	5966.66
orotidine	287.052	C01103	HMDB00788	146906	124647	121095	132676	106724	114309	129044	119854	118029	113521	113976	123073	133375	114303	106809	112250	115502	95397	94522.3	106268	103880	103442	87309.3	112259	114233	112731	120645	142360	140906	106628	133681	116060	142385	129602	127291	138059	145532	126371	117677	116949	108078	136917	128127	134114	133404	114429
uridine 5'-diphosphate (UDP)	402.995	C00015	HMDB00295	0	0	0	0	262.562	0	0	0	364.001	0	0	0	1157.37	419.428	479.693	621.408	1296.04	936.234	1286.06	719.113	0	1165.46	985.566	526.316	0	0	0	0	0	0	0	0	0	0	0	0	0	0	0	0	0	0	0	0	0	0
uridine 5'-monophosphate (UMP)	323.029	C00105	HMDB00288	6673.99	3581.54	3565.74	4709.39	3899.73	3728.03	3554.59	4185.06	7088.59	4446.1	4781.21	5511.2	10726.3	8985.84	11080.1	10022.2	5359.92	10724.1	10886.2	4081.87	246.94	7978.6	5175.82	1954.66	1764.72	1919.42	2036.5	2321.35	2075.13	1476.24	1547.26	1606.39	2005.4	1762.6	1836.18	1776.28	1673.58	1477.74	1526.74	1552.71	1493.14	1884.19	1656.76	1756.11	1167.13	1468.36
uridine	243.062	C00299	HMDB00296	56211.6	39436.4	46240.9	44345.3	34059.1	39020.1	39768.6	36188.6	56278.3	50363.8	59053.7	42189.8	55259.6	46185.5	53877.2	45260.3	54355.8	49486	51988.9	40309.3	35701.5	51298.2	45099.1	43804.2	9328.23	13658.6	15191.4	10822	13509.3	12775.8	14345.1	10430.9	11441.1	13370.3	10886.7	9172.78	7102.82	9037.82	9688.13	6718.04	5262.62	9781.31	9791.33	6694.11	7642.02	7812.52
pseudouridine	245.077	C02067	HMDB00767	0	0	0	0	0	403.177	521.121	373.575	820.071	492.76	577.521	422.716	1382.25	936.372	537.337	917.746	1276.62	1235.51	1101.74	566.965	3497.46	1300.25	1532.52	983.025	0	0	0	0	0	0	0	0	0	0	0	0	0	0	0	0	0	0	0	0	0	0
5-methyluridine (ribothymidine)	257.078		HMDB00884	0	0	0	0	0	0	0	0	0	0	0	0	347.982	219.457	343.048	264.595	681.555	593.537	511.873	593.894	1401.37	899.855	956.665	1147.93	0	0	0	0	0	0	0	0	0	0	0	0	0	0	0	0	0	0	0	0	0	0
2'-deoxyuridine	227.067	C00526	HMDB00012	1174.47	911.35	948.268	782.583	819.117	919.914	1048.47	602.332	938.887	732.564	875.952	946.021	1153.35	919.95	1235.11	1447.23	3078.12	3014.39	2742	2942.93	6686.43	4440.59	4917.11	6165.69	214.281	403.254	294.059	0	244.198	278.279	0	306.445	0	364.1	0	187.592	185.69	301.127	273.344	0	0	343.193	185.525	0	0	0
3-ureidopropionate	133.061	C02642	HMDB00026	3149.49	2348.96	2261.44	2265.16	1778.8	3024.03	2240.82	1678.35	2316.36	3124.42	1503.33	2548.14	2214.01	2257.1	2326.03	1710.32	1431.29	1763.65	2415.19	1115.14	2054.52	1536.6	1440.23	1351.06	2310.19	2894.25	2718.76	2698.13	2996.51	2423.27	3056.99	2258.84	1959.57	3208.02	3103.36	2655.19	2318.85	2620.2	3116.67	1918.8	2291.43	2691.5	3218.42	2407.84	2253.18	2910.96
cytidine 5'-monophosphate (5'-CMP)	324.059	C00055	HMDB00095	3497.25	2253.61	2480.24	3559.99	2432.4	2313.22	3043.44	2693.57	6732.47	3078.63	2652.15	3461.07	9785.99	8385.36	7191.82	8371.59	3639.3	9887.22	8667.35	2121.49	0	6867.85	5016.81	1212.84	1850.86	1802.42	1848.66	3274.14	2004.75	1114.04	1432.43	1770.43	1076.69	1702.78	1060.62	1546.35	1286.81	608.626	1150.76	1632.08	1127.55	1328.96	1746.98	1152.77	1033.62	894.958
cytidine	244.093	C00475	HMDB00089	958.952	1016.42	0	0	521.256	685.685	914.749	1218.19	1542.22	4062.95	2658.26	5723.59	9743.36	15396.5	26696.9	14206.4	6344.07	27039.4	23176.7	4832.27	621.125	23222.6	6233.96	2877.61	1165.81	1368.7	1107.43	1830.58	1435.97	1998.04	3459.15	3474.2	3434.2	8748.65	7357.98	6274.66	13241.5	8623.17	11709.3	8675.04	10141.4	18371.6	17472.1	13728.8	15388.8	19250.1
cytosine	112.051	C00380	HMDB00630	3606.71	3177.81	3610.41	3123.98	2929.87	3883.94	3664.22	2876.17	3092.91	3228.52	3212.82	3839.84	2381.51	2142.51	2365.56	2283.97	1824.33	1664.3	2385.92	0	1664.2	2679.69	1574.7	2190.74	3546.91	3467.21	2942.56	3464.38	3776.18	2993.59	3386.84	2698.76	3218.33	3706.12	3528.53	3805.4	3849.37	3975.87	3513.16	2786.72	2350.25	3419.04	3496.39	3533.33	2558.41	3548.06
3-methylcytidine	258.108			1455.69	1242.38	1485.9	1505.79	1507.27	1840.75	1581.23	1871.15	2704.24	1406.93	1816.74	1799.4	1120.49	1758.15	1078.32	0	0	992.952	0	0	0	0	481.755	0	1401.14	1381.45	1596.63	0	3073.16	1753.49	2423.61	1928.14	3632.85	3349.05	3416.95	4848.6	1983.8	3879.5	3294.63	2566.51	2750.25	4225.12	3706.68	3569.91	2357.2	3753.78
2'-O-methylcytidine	258.108			858.117	0	0	0	830.36	893.141	912.492	564.851	2262.95	1340.28	1550.79	1655.19	4767.26	4008.08	3418.56	3685.32	5915.05	4564.16	5376.53	4435.19	7952.77	5757.14	3458.35	4677.08	0	0	0	0	0	0	0	0	0	0	0	0	0	0	0	0	0	0	0	0	0	0
thymidine	241.083	C00214	HMDB00273	584.033	397.577	344.805	300.741	317.438	400.838	344.859	186.192	502.784	443.693	389.786	440.147	776.573	636.5	926.16	1006.53	2434.37	2248.42	1923.42	2181.97	3721.32	2750.08	3325.93	3996.84	0	0	0	0	0	0	0	0	0	0	0	0	0	0	0	0	0	0	0	0	0	0
3-aminoisobutyrate	104.071	C05145	HMDB03911	35769.1	21251.6	21396.6	27379.9	22180.3	14257.3	17585.6	17492.6	16988.8	16009.4	9671.52	12097.9	9668.62	13173.7	15276.1	8600.55	7501.45	7771.86	5859.85	4982.74	5105.13	16234.9	4722.88	7628.11	31491.9	23366.6	29657.2	26100.8	22105.5	15549.5	29633.6	19954.4	13424.4	17346.5	18470.5	16099.4	10866.8	14442.2	8777.08	10595.6	14622.4	9176.47	15777	10546.2	6011.41	14863
methylphosphate	110.985		HMDB61711	11718.8	8799.66	8455.33	8939.55	7169.3	9233.38	8161.24	7481.87	9101.48	10219.8	9503.14	11006.6	14425.8	9557.03	15685.3	15244.4	18846	15830	13157.3	13755.9	13528	11841.4	9623.19	9780.37	5970.84	7445.94	8166.5	8643.65	8578.34	7894.2	9315.7	9624.93	11834.7	10580.8	10371.2	10089.5	8113.39	8179.31	8925.96	7268.94	7478.85	9311.67	8798.08	9319.99	10538.1	8867.2
nicotinate ribonucleoside	256.082	C05841	HMDB06809	9613.12	3921.59	3713.15	4536.06	7058.94	9609.64	7875.16	5939.93	27297.6	14541	17636.5	18897.1	36214.2	17177.4	33375.5	37810.4	54793	57499.7	46077	44487	90717.9	70586.7	67655	85922.4	0	0	0	0	0	0	0	0	0	0	0	0	0	0	0	0	0	0	0	0	0	0
nicotinic acid mononucleotide (NaMN)	336.048	C01185	HMDB01132	189533	149626	152696	120288	125226	182299	186742	151924	272581	233143	218413	203428	385076	321124	250805	291075	395199	355118	345439	303413	553497	334882	338331	441372	1284.04	1670.13	1556.82	2267.82	2496.75	999.534	1814	1925.53	813.974	1294.59	852.332	987.749	889.856	890.169	497.606	1070.6	0	0	592.488	0	0	0
nicotinamide	123.055	C00153	HMDB01406	4.25942e+06	3.70076e+06	4.27547e+06	4.36965e+06	3.23487e+06	4.25022e+06	3.94825e+06	3.91373e+06	4.7225e+06	4.35018e+06	4.63943e+06	4.49485e+06	4.92912e+06	4.29302e+06	4.55877e+06	4.1414e+06	5.39533e+06	5.1446e+06	5.00566e+06	4.92959e+06	6.31044e+06	5.80348e+06	5.73415e+06	5.91388e+06	2.60632e+06	3.03807e+06	3.87017e+06	3.11074e+06	3.36796e+06	3.04643e+06	3.48209e+06	2.67296e+06	3.24478e+06	3.47068e+06	3.25559e+06	3.3117e+06	2.29966e+06	3.14342e+06	2.98927e+06	2.23416e+06	2.50107e+06	3.6207e+06	3.55026e+06	3.01013e+06	3.38613e+06	3.22481e+06
nicotinamide ribonucleotide (NMN)	335.064	C00455	HMDB00229	11106.9	8190.61	6917.11	9529.33	8264.6	9724.25	13100.6	10659.3	21000.7	13064.3	9551.64	13121.2	21502	13388.3	7880.2	11103.3	13056.9	9296.24	10514.9	8099.37	40111.2	11980.8	12771.9	22121.5	8369.13	8329.56	6402.85	12377.1	13506.9	5894.56	7899.06	8572.49	7592.09	11632.1	8504.6	8424.08	11155.8	7653.41	8785.76	14918.7	8026.58	11310.9	12442	9069.92	7736.61	8569.76
nicotinamide riboside	255.098	C03150	HMDB00855	4277.17	3158.94	3297.17	3668.76	3671.16	4997.19	5608.74	3499.95	6788.39	7592.9	4414.62	6608.73	7363.12	8523.03	7441.44	8288.05	6598.34	7972.86	8198.29	4839.19	10232	9395.85	6642.57	9543.87	5229.61	7097.09	5061.31	7002.46	10919.2	7654.91	8433.62	8357.2	10427.2	13254	11213.4	8884.66	10830.2	13087.6	13309.1	12900.2	13369.1	17716.2	18433.6	14498.8	16745.6	17819.3
nicotinamide adenine dinucleotide (NAD+)	662.102	C00003	HMDB00902	1021.86	697.747	438.37	821.469	594.845	714.835	656.653	869.495	1122.78	383.315	446.534	734.456	606.577	336.192	344.698	467.154	1320.09	610.692	631.423	1243.35	4998.31	847.452	531.134	3759.69	995.444	634.648	980.323	1012.44	1512.99	839.425	805.564	856.22	1420.3	1088.38	936.352	1217.56	1454.47	809.829	747.127	1240.52	1236.36	1151.07	1129.75	1472.21	1196.61	1016.55
nicotinate adenine dinucleotide (NAAD+)	663.086			1264.69	759.929	866.347	823.944	632.929	641.299	784.293	715.654	788.657	934.47	943.508	830.462	1950.88	1616.27	1395.14	1080.33	2658.81	1861.04	2136.76	2170.06	3840.83	3541.59	3083.66	3759.92	0	0	0	0	0	0	0	0	0	0	0	0	0	0	0	0	0	0	0	0	0	0
1-methylnicotinamide	137.071	C02918	HMDB00699	30405.1	24868.1	22234.2	27312.2	18999.5	23807.3	21387	19692.1	20631	20675.3	22085.6	19904.9	20504.4	13691.1	15427.8	18102.2	17547	18815.5	17304.6	16209.5	18157.4	18241.3	14032.9	19169	20772.4	21774.8	22405.2	26082.6	20113.4	17608.3	19484.6	16156.4	20616.9	19685	16808.1	16765.7	14235.8	14560.3	14013.2	16033.4	12177.3	17110.3	15328	17314.9	14190.4	15210.1
trigonelline (N'-methylnicotinate)	138.055	C01004	HMDB00875	39488.6	26561.6	25938.5	25239.5	21336.9	23273.3	22606.1	23152.6	23002.2	21657.8	20692.9	23110.5	19905.5	19828.9	18180.1	18648.5	15878.8	14755.1	16595.5	12506.5	17437.1	15697.6	10788.8	13210.9	27456.9	29912.1	26194.9	30524.7	29900.2	22856.2	27417.2	24369.7	24180.3	26135.8	24651.6	24483.6	16798	18859.8	18978.9	19712.8	17192.9	18183.1	22812.2	19873	16036.1	17171
riboflavin (Vitamin B2)	255.089	C00255	HMDB00244	2122.28	1790.28	1275.54	2238.51	1074.84	1786.8	1535.86	1241.8	2187.25	1383.46	2212.57	1559.37	2138.58	1249.53	1691.37	1892.57	2035.18	1846.61	1792.78	1667.94	1892.48	1978.6	1897.79	2565.89	1298.14	1765.55	2269.53	2341.14	1646.88	1410.96	1944.68	1559.28	1829.51	1617.01	1593.18	1384	1447.9	1243.02	1266.05	1404.43	1186.86	1692.74	1591.94	1617.81	1607.75	1724.54
pantothenate	218.103	C00864	HMDB00210	99623.4	85460	75331.7	82962.4	68506.4	98746	99772.1	81615.8	84927.6	89158.8	93336.3	91387.4	65105.6	65978.2	76253.4	71370.6	22658.9	45846.4	41030.2	45757.5	16610.8	32345.8	32956.2	45528.8	91100	101704	113885	120449	100837	93526	103414	105095	102925	118900	119493	106872	112830	112834	116767	108203	102960	134812	112594	129855	125923	133278
threonate	135.03	C01620	HMDB00943	192855	124319	128907	147047	111369	124656	122934	130638	85882.2	103379	104340	107077	88173.2	59652.4	43605.4	80933.6	50656.2	57740.7	47583.3	54975.5	35334.6	40303.4	30973.8	40064.9	157720	167290	162178	218918	145118	114308	133202	126461	132273	90457.3	82496.7	121271	128288	109867	92376	55118.8	78077.9	99332.7	94196.5	102568	83040.5	49158.1
gulonate*	195.051		HMDB03290	725659	498902	582882	553903	612273	499175	554626	445657	440191	542107	348738	642512	607821	489812	531231	542504	400374	452974	0	335923	456769	411194	375505	359937	546298	417225	569072	768876	538900	375681	605561	534003	660290	587522	670050	574115	747689	455304	533262	587741	441236	526317	499815	665667	629847	589164
alpha-tocopherol	430.378	C02477	HMDB01893	2242.13	4288.25	1929.21	0	0	1306.01	1809.57	0	0	0	2081.76	0	0	2893.93	4121.91	3715.65	3077.37	3064.17	1352.37	994.037	670.994	1763.21	1582.47	0	0	0	0	2089.5	0	2029.85	4918.75	2341.57	2753.87	4586.63	0	0	0	0	0	740.935	0	0	0	0	0	4691.39
biotin	243.081	C00120	HMDB00030	3047.15	2611.99	2016.5	3348.94	1559.64	2781.16	2258.76	1842.66	3236.48	1885.04	2831.12	1912.33	2713.28	1851.28	2033.36	2047.2	2341.12	2038.93	2193.59	1988.81	2466.63	2548.14	2619.72	3046.95	1918.21	2263.45	3153.98	3477.28	2618.62	1965.47	2361.97	2169.7	2522.39	2222.56	2285.68	2103.67	1928.81	1794.81	1724.91	1784.89	1668.2	2442.89	2224.8	2247.74	2160.39	2415.28
heme	616.176	C00032	HMDB03178	347576	293461	157575	216356	171822	230783	143739	151819	175439	163084	175978	180295	167308	94240	193128	172914	123195	123387	68838.5	119621	52556	21428.8	17739.5	54430.2	192954	146479	107796	214732	231857	239786	292569	257897	388981	407548	304296	288858	307939	298734	287383	248227	249791	286532	286554	298856	360028	526777
biliverdin	583.255	C00500	HMDB01008	195.642	61.8516	0	192.12	479.432	0	66.6604	238.575	244.153	0	0	329.674	261.839	365.143	288.988	460.682	370.42	226.658	476.558	291.072	0	634.155	242.869	240.612	0	0	0	167.461	536.537	247.498	153.879	219.082	781.124	0	401.697	669.917	756.454	421.638	638.273	349.799	677.38	503.774	366.612	824.136	493.019	721.738
thiamin (Vitamin B1)	265.112	C00378	HMDB00235	291482	228931	179504	293540	177151	249326	254604	167759	276061	240994	293391	267453	297051	259134	273874	285750	309897	303614	315278	263801	378744	383833	312588	404840	186918	216125	239803	255216	229964	184122	255365	220635	210319	237811	243872	240185	250880	234618	227755	180918	228081	307429	272143	283344	301037	297888
pyridoxine (Vitamin B6)	168.067	C00314	HMDB02075	63404	49442.2	43242.3	59617.9	36317.5	48494.3	45816.1	40209.8	54540.5	39719.7	48748.5	45583.6	53949	41938.8	43544.5	47717	54017.2	45706.4	49887	53214.5	60553.3	54508.2	50819.6	64254.6	41601.6	45217.4	56493.3	61880.4	46484.6	35104.1	43832.7	40873.8	46156.9	41206.5	38182.8	42142.3	40181.7	33665.9	34001.7	39398.6	33534.8	40658.3	40333.9	41247.8	39681.6	37359
pyridoxine phosphate	250.048	C00627	HMDB01319	21108.9	20052.2	16337.6	16664.7	8602.13	16298.1	14967.7	9218.15	16278.5	12597.9	9342.96	10435.3	12952.1	13981.6	8614.2	10789.3	6986.88	8045.29	9189.74	7586.35	10482.8	7082.41	6498.3	7844.14	16351	18116.9	16624.2	24752.6	20545.5	9964.78	18510.4	17206.2	14537.7	19718.9	15375.1	11746	15427.5	12904.5	14122.1	18112.2	12204.6	12279.8	17266.8	11208.5	10454.9	13972.8
pyridoxamine	169.097	C00534	HMDB01431	7329.97	6392.5	5328.48	4563.39	6439.87	6801.33	7986.95	4884.95	9156.05	9597.06	12771.1	11945.3	11616	10086.2	13934.8	13681.1	15770.1	14039.7	14791.5	11749	24353.7	18856.1	20769.1	22072.7	3119.27	3526.39	5498.02	4931.39	6719.78	6272.79	8833.61	7359.44	8058.51	8622.39	7555.61	9230.76	7760.49	7841.09	9218.69	6583.82	8051.21	10580.1	12541.7	10614.4	14368.4	13202.6
pyridoxal phosphate	246.017	C00018	HMDB01491	835.807	729.668	386.199	677.928	549.324	808.935	620.825	501.852	729.536	692.588	774.872	617.761	1667.54	1018.7	1151.86	960.902	1424.09	1134.83	1224.8	911.058	731.47	743.517	687.666	662.706	0	0	0	0	0	355.633	0	0	0	0	278.757	0	0	0	204.272	0	157.562	0	0	0	0	308.222
pyridoxal	166.051	C00250	HMDB01545	5682.49	4702.75	4364.78	5201.87	4507.63	6182.33	5767.99	5162.95	7234.01	5681.32	7060.62	6656.55	9366.97	7260.97	8810.38	8744.83	10965.9	9155.68	9874.95	7838.58	11891.4	10209.9	8994.45	10719.3	3548.19	4472.02	5891.12	5356.94	7025.96	6306.55	7417.01	6662.86	9558.77	7212.58	6719.57	6882.08	7986.16	6905.91	8215.09	8250	7009.84	9714.64	10160.1	9997.13	11426	10216.6
pyridoxate	182.046	C00847	HMDB00017	10533.4	1991.06	0	2111.74	626.797	5671.55	4912.54	4682.24	1650.24	4064.45	4743.77	617.156	1903.87	3933.18	5727.89	5164	3279.04	6747.5	1334.54	1862.2	2211.28	2357.25	1729.83	6743.3	0	2571.77	1752.12	555.669	7637.03	0	4994.55	4043.25	0	2497.01	5281.6	5800.25	1236.89	2902.91	4037.68	1670.1	1458.05	6628.41	956.77	6770.21	5755.73	1452.02
hippurate	178.051	C01586	HMDB00714	22999.2	12381.9	11482.4	15446.9	9272.54	12628.1	11656.8	19111.2	13328.5	10297.2	12165	11266.3	13103.3	10610.5	11129.3	11151.1	12419.3	12163.6	11783.2	12059	13081.9	13178.4	12592.3	15794.2	10474.1	12065.1	14611.5	15364.3	12863.1	10881.8	12860.6	11504.9	12295.7	12326.6	12354.9	11062.6	10848.7	10512	10236	9618.63	9498.89	12705.7	11764.8	11746.4	11678.4	11890.2
benzoate	121.029	C00180	HMDB01870	16179	4084.92	16616	22068.6	18848.6	26032.9	62885.7	21581.6	8829.88	24264.3	27532.5	23684.7	22710.8	14827.8	22022.1	21135.1	21771.7	23145.1	25059.9	25261.2	27976.5	24944.1	32448.9	27827.8	24300.5	10708.2	80308.8	43131	28823.7	24652.7	25359.3	21058	17312.9	10952.8	20526	21129.5	22613.8	44680.2	23638.4	23419.4	22260.9	25276.6	33087.7	33265.1	34244.5	36698.7
catechol sulfate	188.986	C00090	HMDB59724	3265.1	1901.13	1783.59	2095.82	1516	1769.97	2023.23	1997.34	1979.26	1594.73	2264.63	1884.74	1956.35	1570.91	1750.39	1837.56	2086.29	1725.02	2001.51	1999.62	2152.84	1889.43	1999.47	2369.91	1819.49	1908.75	1930.74	2495.1	1969.48	1494.45	1924.18	1767.9	1908.16	1735.7	2126.52	1660.47	1749.54	1631.52	1698.63	1678.99	1445.47	1786.84	1723.22	1784.19	1776.25	1796.56
4-methylcatechol sulfate	203.002			1811.57	1311.24	1282.17	1735.52	927.976	1303.8	1239.81	1248.37	1301.73	1109.06	1353.86	1254.44	1454.79	1028.48	1193.18	1171.35	1296.47	1245.92	1200.97	1176.7	1246.7	1416.55	1257.62	1684.59	1142.86	1283.77	1612.2	1428.18	1342.08	1094.39	1454.3	1213.77	1106.83	1183.72	1294.08	1124.34	1171.9	1084.53	1043.49	998.75	931.276	1422.66	1210.96	1260.96	1383.9	1280.81
p-hydroxybenzaldehyde	121.029	C00633	HMDB11718	9621.09	9887.2	11066.5	13120.9	6846.23	7285.58	9794.55	9900.71	8407.49	7528.69	8473.3	7485.66	8492.28	8999.84	9094.3	6530.64	6210.06	8878.52	8916.21	8362.51	10479.2	7795.89	7294.66	9291.34	6954.93	10150.3	12813	11667.4	9133.09	8371.41	13066.1	7389.44	8497.96	11314.8	6853.61	11252.8	8478	9106.2	8213.08	8185.6	7474.59	11046.9	10923.1	9657.54	10837.3	12296.3
3-ethylphenylsulfate	201.023	C14386		458.206	385.967	272.133	383.438	153.908	310.466	326.642	208.199	388.517	195.614	333.142	275.123	314.235	268.884	219.268	232.676	387.83	416.935	369.92	340.335	302.885	304.885	405.452	406.939	283.768	268.099	450.181	524.395	295.018	213.783	356.81	356.616	333.313	347.93	276.211	195.331	219.844	191.766	220.656	240.735	188.847	226.51	240.413	284.859	312.092	357.983
4-ethylphenylsulfate	201.023	C13637		2689.4	2042.02	1647.55	2856.94	1371.21	2218.71	1945.97	1500.18	2406.47	1659.03	2348.32	1534.74	2148.88	1379.5	1567.77	1833.18	1995.61	1836.81	1578.33	1615.87	2087.68	1897.25	1847.76	2311.6	1597.29	1967.86	2850.81	2654.5	2336.39	1673.76	2407.79	1838.76	2187.99	2176.02	1918.23	1903.37	1600.33	1588.11	1417.57	1578.64	1460.43	2169.29	1967.55	1877.34	1777.48	1933.16
betonicine	160.097	C08269	HMDB29412	25866.3	22417.3	17785	13975	15834.8	24505.4	21672.1	14039	18697.1	19435	17750.6	21384.4	22043.6	19661.1	18411.5	17228.1	13579.6	16277.2	19563.6	14127.2	19050.9	20830.6	12904.5	17870.5	14791	25051.9	19356.8	23909.8	23674.8	14495.5	24515.9	21977.5	22229.5	26676.7	25819.6	22486.6	15117.6	13834.5	20311.7	25756.4	18377.8	17584	20435	17983.3	24470.8	21469.2
gluconate	195.051	C00257	HMDB00625	18548.2	13879.3	17021.4	22335.9	12986.6	11319.2	11871.2	14629.6	23801.4	14718.6	18609.5	17880.1	27679.6	18301.8	11457	17941.2	25585.3	0	0	7650.48	17690.8	13827.4	12868.5	14461.8	11922.4	10941	18880.9	17343	18543.8	11396.1	16701.5	8955.25	18744.3	17327.9	10500.2	17207.3	14562	7887.73	8909.96	12302.4	7227.17	15909.3	16280.6	13645.7	18831.3	11677.9
alliin	178.053	C08265	HMDB33592	0	0	0	0	0	0	0	0	4002.97	3837.56	2725.04	0	7252.15	4197.81	2589.38	3110.64	6937.43	2768.95	3977.78	6462.53	14779.6	10818.7	7637.26	10135.6	0	0	0	0	0	0	0	0	0	1126.25	947.967	0	1566.3	0	2412.65	2116.03	694.316	4939.08	4437.51	2367.53	3689.22	1102.08
beta-guanidinopropanoate	132.077	C03065	HMDB13222	18688.3	14171.8	16060.2	13693.8	12580.2	14151.9	15222	14802.5	18381.2	9248.44	15140.4	12277.1	13589.7	14439.9	13756.4	11636.8	14852.7	11736.1	9652.86	12776.8	16886.2	10191.7	11654.3	10776.5	12498.7	12681.2	16888.6	12689.6	18535.9	14840.5	14643.2	14880.4	19383	18096.4	14395.7	20849.9	14146.1	19580	10654.7	11908.2	16175.5	9294.49	12444.3	20875.8	11194.9	17929.2
cinnamoylglycine	204.067		HMDB11621	263.213	188.457	0	249.48	64.3156	0	0	0	171.541	141.025	195.416	163.27	223.667	140.765	0	163.556	0	173.744	207.297	0	209.627	215.259	231.382	231.199	0	225.254	189.446	255.537	0	0	208.517	0	163.864	128.097	0	130.713	128.215	0	137.789	0	128.902	210.237	0	0	0	141.549
ergothioneine	228.081	C05570	HMDB03045	23980.7	18847.9	15255.4	20737.1	12576.3	11892.8	13681.9	14571.3	14906.5	10994.7	13714.2	14172.4	18773.6	11665	14587.5	17612.3	20016.7	13187.2	12489	17468.3	17439.7	13672.2	13882.3	19258.4	14482.9	12395.5	13608.8	17783.1	17168.5	9960	15415.8	18205.7	21048.7	14306.2	10395.7	12913.1	12894.3	8475.3	8863.99	12357	9900.17	9775.66	9075.57	12384.4	12587.6	9711.95
erythritol	167.056	C00503	HMDB02994	0	0	0	0	408.746	356.158	0	242.37	0	747.91	650.186	618.258	509.638	704.866	668.504	745.986	501.946	586.012	572.254	601.114	657.284	665.415	538.657	0	0	390.411	326.474	314.511	887.9	423.582	466.477	473.885	781.329	796.118	980.793	882.047	1126.88	659.241	970.039	908.345	1092.95	1012.82	1211.82	1410.59	1376.5	1327.21
homostachydrine*	158.118	C08283	HMDB33433	8625.34	6089.37	6329.87	6147.51	4953.2	5439.31	5511.59	4932.74	5643.97	7882.36	5509.29	7623.68	8117.98	7854.37	6942.69	6235.85	6321.61	4871.78	7048.44	5617.57	6606.56	6778.53	4421.97	5803.47	7802.42	6863.16	5665.83	7449.89	8675.5	5056.6	8356.13	6534.23	6258.41	9555.55	7553.7	8211.28	8405.95	6054.6	5295.34	8443.63	3743.05	7108.35	7973.21	7824.12	5167.18	5849.5
phytanate	311.296	C01607	HMDB00801,HMDB00417,HMDB00801,HMDB00553	135147	97055.6	83782	122586	66622.9	118103	92360.7	59995.1	112149	72208.7	112780	85413.6	68069.4	91204.3	87672.7	78788.2	94889.8	112935	109676	62643.2	110794	112019	109651	124543	71607.6	89782.8	110762	78595	84081.4	71629.8	108379	74721.5	64082.4	107554	94460.3	80408.9	61221.1	78888.1	79150.8	49762.7	53819.7	106158	90005.9	65099.1	58607.2	93666.8
quinate	191.056	C00296	HMDB03072	68992.2	54193.8	55542.7	57406.5	45983.8	50424.4	53774.1	52329.5	49752.8	49185.8	48219.5	52076.4	51888.8	49249.8	47171	43928.9	42726	36604.8	40595.8	39648.4	37537.2	36167.3	31926.4	37474	51062	51369.6	55511.6	63853.3	60317.6	48660.2	57819	50697.3	57943.1	58868.9	57415.9	56354.4	58622.8	51739.2	50687.1	47316.2	43525.2	52742.6	51452.7	53161.9	50784.6	46258.7
stachydrine	144.102	C10172	HMDB04827	1.26715e+06	1.01153e+06	975032	903026	716974	1.05471e+06	1.03978e+06	713091	993504	992187	882714	1.03891e+06	1.00493e+06	1.06512e+06	925348	927074	772091	842639	805106	700046	884979	783406	764005	707776	1.03166e+06	1.11713e+06	1.01014e+06	1.26907e+06	1.28443e+06	932499	1.17899e+06	1.10704e+06	1.13365e+06	1.234e+06	1.15108e+06	1.06747e+06	1.01826e+06	1.08623e+06	1.11084e+06	1.06594e+06	899250	1.14553e+06	1.26367e+06	1.12685e+06	959334	1.11572e+06
pyrraline	255.134			550.786	0	0	0	0	1120.28	584.904	739.113	0	957.232	916.666	0	923.291	0	0	0	432.878	0	0	552.801	0	0	0	0	0	446.769	408.202	615.332	1225.29	717.56	1151.79	701.392	1248.21	1359.76	1506.29	1345.14	618.223	952.126	1158.95	2007.11	1381.12	1573.81	1977.35	1450.33	1187.9	1970.68
2-keto-3-deoxy-gluconate	177.04		HMDB01353	852716	642131	736155	751063	620791	684962	639406	726861	803069	736697	742765	786165	907538	792866	757439	677377	821434	600046	667910	689268	721468	625824	623639	716746	533943	566112	640438	722197	686044	583880	704655	612753	751066	747875	679497	737180	706744	641104	637358	628756	554767	759624	727617	708319	735264	646425
S-carboxymethyl-L-cysteine	180.033	C03727	HMDB29415	3385.89	2403.41	1991.58	1346.51	2734.13	4380.68	3966.64	2079.03	4800.04	2977.35	2839.16	3995.96	2054.73	2933.38	3191.05	2869.56	1850.65	3191.47	1188.59	1418.16	2478.74	2145.33	1875.8	1638.09	1725.81	3197.31	1145.59	2185.04	2648.48	1477.87	2702.18	3130.06	2680.08	2993.03	3275.4	1956.25	2357.63	4382.94	2162.25	1700.87	1518.48	2100.54	2507.95	2800	2098.8	3630.02
sulfate*	96.9601	C00059	HMDB01448	201287	164925	146579	183617	108979	160187	143266	126907	154850	120033	145005	126510	146634	88314.6	115763	123374	125198	118875	119818	119418	104309	117571	102900	132379	139446	156957	187839	197042	157090	126607	157655	135417	159920	142866	150906	136500	139802	124674	126124	132245	111387	147388	138446	139647	137812	144132
glycerol 2-phosphate	171.006	C02979	HMDB02520	7761.16	8044.75	7331.15	7600.04	2570.61	2956.44	2824.45	3022.56	3251.8	2202.81	1904.82	3052.61	8118.74	4334.04	5626.03	6062.74	14151.9	8964.7	11274.5	12581	14988.7	11600.7	13539.3	16938.2	0	0	0	0	0	0	0	0	0	0	0	0	0	0	0	0	0	0	0	0	0	0
HEPES	237.091			8.89357e+06	7.13533e+06	5.6467e+06	8.26546e+06	4.889e+06	7.82242e+06	6.7187e+06	5.18988e+06	8.14441e+06	5.62355e+06	7.30218e+06	5.87697e+06	7.49025e+06	4.7906e+06	5.58386e+06	6.34424e+06	6.80649e+06	6.62832e+06	6.14384e+06	5.80355e+06	6.75774e+06	6.89845e+06	6.34093e+06	8.40119e+06	5.69813e+06	6.44738e+06	8.58276e+06	8.68484e+06	6.86895e+06	5.34961e+06	6.81503e+06	6.00422e+06	6.89148e+06	6.83753e+06	6.60733e+06	6.06619e+06	6.12745e+06	5.51424e+06	5.37193e+06	5.70683e+06	5.17569e+06	6.99811e+06	6.67112e+06	6.50735e+06	6.35357e+06	7.18843e+06
lanthionine	209.059			9060.5	5188.22	4403.79	12963.7	0	1182.54	0	4383.35	11177.5	7890.37	9862.58	0	8925.41	2984	0	2256.72	3586.42	0	0	1834.72	1505.5	4946.45	1250.28	2205.06	3589.82	0	11031.2	4106.42	7962.25	6581.18	11786.1	2705.02	8123.62	9123.14	0	6527.38	1467.41	0	0	3547.28	3121.09	10571.1	8858.66	1831.34	8357.57	0
phenol red	353.049	C12600		85272.6	76209.9	71586	91108.1	53488.6	72857.5	70491.2	60677.6	80465.5	63021.3	74065.7	67235.6	82044.2	60951.9	67879	68935.2	82357.2	74338.9	76599	75533.7	93161.5	80350.3	86121	102045	64316.6	70996.1	92493	88231.3	78886.1	62192.4	75364.4	62638.1	75602.5	73718.4	67666	69281.6	66271.3	61182	59689.4	62838	55304.1	74071.9	70465.1	69375.7	70523.1	72216.5
benzoylcarnitine*	266.139			2480	1411.79	1636.7	2067.59	1580.97	2373.09	1925.36	2123.08	1544.18	1949.79	1607.71	1771.87	1370.12	1388.29	1824.29	1253.15	1376.67	1235.43	1417.28	1160.59	1109.68	1055.72	1179.3	1239.53	1959.04	1961.37	2065.83	2507.21	1937.05	1778.62	1810.08	2240.77	1530.78	1988.76	2236.7	1978.36	2059	2361.99	2101.15	2026.54	1549.88	2204.8	2240.09	2475.2	2275.16	2152.1
succinimide	116.035	C07273		0	0	1442.64	0	0	1298.6	0	1579.06	1681.82	1525.91	1366.15	0	1824.82	1208.73	1664.19	1567.2	0	0	0	0	0	0	0	0	1356.56	0	1993.39	2815.18	1541.52	1208.79	1508.74	0	1572.64	1329.81	1793.89	1328.44	2134.89	1821.75	2565.64	2907.62	1422.16	1802.04	1860.39	1970.67	2062.21	3704.01
trizma acetate	122.081	C07182		4993.52	5134.72	3855.34	6232.38	3052.07	6031.78	5499.74	11599.4	33097	13390.9	17842.2	29312.5	6451.26	3869.55	12889.6	35789.7	59540	6491.55	45988.9	8523.52	5597.39	37238.7	43139.8	6725.03	2250.58	15229.9	10387.9	8813.84	4724.47	0	4321.46	4658.38	24909.2	2596.41	4929.23	6282.51	9520.44	8844.74	16267.7	3322.08	4369.34	12430.7	886398	7337.44	7790.08	15831.6
N-methylpipecolate	144.102			0	2862.9	2476.09	4001.44	2453.48	3312.26	2618.24	0	3433.91	3020.31	0	2289.28	3435.6	0	2483.01	2333.18	2340.32	2977.59	2612.21	0	1514.68	2666.31	2102.57	1253.22	2116.76	0	3492.16	0	0	2573.39	0	0	0	4246.4	3346.03	1338.02	2391.56	1693.54	3296.25	3237.34	3284.08	4496.49	1621.78	3055.8	3135.44	3288.08
4-acetamidobenzoate	178.051	D03836		88640.8	82165	83738.3	73067.3	60019.5	72980.2	79758.6	63508.4	82562.2	74670.3	80225.2	85815	106260	93308.1	102067	97070.6	113551	108540	118305	111456	127238	123029	113192	137491	48055	60694.8	63724	63918.8	65123.1	58900.5	67617.1	59582.4	64287.2	70229.4	67488	61660.2	63544.7	66481.3	69622.2	55325.7	54118.2	77360.1	75520.1	69386.1	71562.8	71203.8
thioproline	134.027			544052	355590	195035	457422	225352	363034	360334	143038	454311	209691	275466	269074	339282	118336	250346	325389	347583	345268	303414	216797	517980	427926	418782	528690	216907	319110	298277	371389	162024	92937.2	172812	160901	143954	162824	173698	138463	101569	104320	105878	110551	119956	111589	138197	152060	82261.3	186211
[truncated: 2 more columns]
